# Supplementary material for: 2-Amino-6-nitro-1,3-benzothia­zol-3-ium hydrogen sulfate
Source: Acta Crystallogr Sect E Struct Rep Online. 2011 Jul 16;67(Pt 8):o2044. doi: 10.1107/S1600536811027620 (PMC3213492; doi:10.1107/S1600536811027620)
Supplement: Supplementary file 2 [file e-67-o2044-Isup2.hkl]

# 
# h,k,l, Fc-squared, Fo-squared, sigma(Fo-squared) and status flag 
# 
data_I
_shelx_title ' 281212D_0m in P2(1)/n' 
_shelx_refln_list_code          4 
_shelx_F_calc_maximum      208.95 
_exptl_crystal_F_000       600.00 
_reflns_d_resolution_high  0.8406 
 
loop_ 
 _symmetry_equiv_pos_as_xyz 
 'x, y, z' 
 '-x+1/2, y+1/2, -z+1/2' 
 '-x, -y, -z' 
 'x-1/2, -y-1/2, z-1/2' 
 
_cell_length_a     7.8489 
_cell_length_b    16.2192 
_cell_length_c     9.1906 
_cell_angle_alpha  90.000 
_cell_angle_beta  108.584 
_cell_angle_gamma  90.000 
 
_shelx_F_squared_multiplier     1.000 
 
loop_ 
 _refln_index_h 
 _refln_index_k 
 _refln_index_l 
 _refln_F_squared_calc 
 _refln_F_squared_meas 
 _refln_F_squared_sigma 
 _refln_observed_status 
   2   0   0        6.23        5.80      1.36 o 
   4   0   0     2884.08     2343.99    101.22 o 
   6   0   0      397.01      346.64     30.95 o 
   8   0   0      199.93      177.92     15.96 o 
   1   1   0       94.94       88.38      3.89 o 
   2   1   0     1811.07     1797.75     90.17 o 
   3   1   0     2324.65     2018.61     39.50 o 
   4   1   0      197.87      177.57      3.78 o 
   5   1   0       91.92       66.83      6.30 o 
   6   1   0      615.07      552.47     25.01 o 
   7   1   0       88.64       72.71      5.91 o 
   8   1   0        5.84        4.91      3.55 o 
   0   2   0     2253.99     1731.64    229.90 o 
   1   2   0      571.03      492.39     28.97 o 
   2   2   0     1376.80     1111.80    233.57 o 
   3   2   0      251.71      233.34      7.98 o 
   4   2   0      298.56      268.32      8.26 o 
   5   2   0      149.59      132.70      6.04 o 
   6   2   0      203.74      182.43      9.05 o 
   7   2   0      220.31      177.44      9.71 o 
   8   2   0        1.73       -0.08      2.71 o 
   1   3   0      371.47      289.34     18.38 o 
   2   3   0     3175.98     2680.71    114.24 o 
   3   3   0      386.67      330.50     10.40 o 
   4   3   0       12.00       12.59      1.82 o 
   5   3   0       93.49       84.19      3.99 o 
   6   3   0      389.42      349.25     16.62 o 
   7   3   0       15.91       10.19      3.13 o 
   8   3   0       14.10       15.74      3.87 o 
   0   4   0    18768.54    15465.35    582.23 o 
   1   4   0      882.37      763.43     28.62 o 
   2   4   0      196.69      220.50      9.82 o 
   3   4   0       56.61       51.78      3.88 o 
   4   4   0     1423.55     1205.29     41.58 o 
   5   4   0      190.51      185.13      5.96 o 
   6   4   0      377.59      333.16     13.24 o 
   7   4   0       39.16       34.29      4.64 o 
   8   4   0       54.21       57.37      5.98 o 
   1   5   0      647.46      511.99     12.03 o 
   2   5   0     1148.01      948.50     25.62 o 
   3   5   0      204.87      199.60      5.56 o 
   4   5   0      113.74      107.44     12.14 o 
   5   5   0        7.97        6.86      1.77 o 
   6   5   0       92.36       84.43     14.05 o 
   7   5   0       59.56       48.45      5.55 o 
   8   5   0       47.98       43.52      5.54 o 
   0   6   0       18.25       20.40      1.94 o 
   1   6   0        4.98        5.38      0.69 o 
   2   6   0        6.73        5.47      1.12 o 
   3   6   0      802.42      664.52     20.74 o 
   4   6   0       18.96       21.64      2.42 o 
   5   6   0      124.78       65.46     44.31 o 
   6   6   0      103.94       94.17      6.27 o 
   7   6   0        0.06        0.57      2.23 o 
   8   6   0        0.01        1.25      2.45 o 
   1   7   0     3516.96     3365.67     60.91 o 
   2   7   0      458.95      348.88      6.06 o 
   3   7   0     1096.68     1024.91     20.06 o 
   4   7   0      136.17      131.88      5.91 o 
   5   7   0       25.20       23.00      3.36 o 
   6   7   0       26.15       22.98      3.78 o 
   7   7   0       63.17       59.52      5.84 o 
   8   7   0        0.02        0.19      2.52 o 
   0   8   0     6022.17     5459.13     56.06 o 
   1   8   0      610.74      640.79     33.37 o 
   2   8   0       21.17       10.27      1.51 o 
   3   8   0        0.52        1.31      1.09 o 
   4   8   0      161.23      125.41      5.88 o 
   5   8   0       44.85       42.97      4.33 o 
   6   8   0      366.10      370.32     24.05 o 
   7   8   0       45.58       41.92      5.31 o 
   8   8   0       64.93       53.59      6.19 o 
   1   9   0      143.81      141.55     11.19 o 
   2   9   0      345.86      293.26     14.63 o 
   3   9   0      133.11      162.99      5.02 o 
   4   9   0        8.00        6.10      2.25 o 
   5   9   0        1.37       -0.06      1.94 o 
   6   9   0      227.50      209.94     15.59 o 
   7   9   0       82.00       97.74     17.13 o 
   0  10   0      522.88      501.82     11.01 o 
   1  10   0      361.58      415.00     48.54 o 
   2  10   0      363.96      324.30     17.87 o 
   3  10   0       14.50        9.49      1.75 o 
   4  10   0      240.76      253.12      8.58 o 
   5  10   0      125.40      140.44     13.01 o 
   6  10   0      226.86      255.36     21.65 o 
   7  10   0        2.55        0.86      3.37 o 
   1  11   0      795.30      740.46     14.03 o 
   2  11   0      882.04      701.35     43.10 o 
   3  11   0      448.08      425.66     28.21 o 
   4  11   0       24.71       26.54      3.67 o 
   5  11   0       89.21       95.80      7.98 o 
   6  11   0      295.31      357.58     42.72 o 
   7  11   0        4.34        3.76      3.98 o 
   0  12   0     1408.59     1288.43     22.19 o 
   1  12   0     1032.82      854.09     84.93 o 
   2  12   0        0.35        1.68      1.29 o 
   3  12   0      345.51      343.80     20.84 o 
   4  12   0     1108.60     1124.88    151.64 o 
   5  12   0        8.70       10.49      4.26 o 
   6  12   0       41.85       39.98      6.71 o 
   1  13   0      544.00      513.97     36.79 o 
   2  13   0      155.28      144.93      8.19 o 
   3  13   0       97.29      109.42      8.14 o 
   4  13   0      181.95      192.40     17.13 o 
   5  13   0       35.64       46.41     12.85 o 
   6  13   0        0.00        0.39      5.06 o 
   0  14   0     1527.86     1482.23     23.26 o 
   1  14   0      872.96      785.24     31.70 o 
   2  14   0      356.71      358.26     24.15 o 
   3  14   0       31.52       31.21      5.52 o 
   4  14   0      256.02      275.62     36.99 o 
   5  14   0       18.25       27.17      6.04 o 
   6  14   0       79.51       86.11     17.91 o 
   1  15   0      163.19      171.81      7.72 o 
   2  15   0       49.27       46.79      4.65 o 
   3  15   0      234.94      281.40     24.33 o 
   4  15   0       11.67        7.58      4.10 o 
   5  15   0      223.59      297.66     54.89 o 
   0  16   0      256.10      259.07     10.95 o 
   1  16   0      182.05      214.12      9.03 o 
   2  16   0        0.12        2.61      2.40 o 
   3  16   0      311.40      334.71     28.03 o 
   4  16   0       69.12       89.23     13.24 o 
   1  17   0        6.32        6.58      2.84 o 
   2  17   0        1.58        1.11      2.39 o 
   3  17   0       11.39       12.79      4.67 o 
   4  17   0        1.68        4.59      4.38 o 
   0  18   0        0.36        1.95      5.06 o 
   1  18   0      228.69      273.80     20.67 o 
   2  18   0       15.82       18.31      4.93 o 
   3  18   0       43.36       53.38      7.67 o 
   1  19   0      219.55      267.84     21.66 o 
  -9   0   1       70.64       69.69     12.07 o 
  -7   0   1      208.21      208.68     15.18 o 
  -5   0   1     3480.72     3415.92     52.95 o 
  -3   0   1    18135.80    20423.38   1252.26 o 
  -1   0   1      357.43      610.46     10.51 o 
   1   0   1     8609.77     6817.33    176.17 o 
   3   0   1      404.89      435.75     27.19 o 
   5   0   1     5028.36     4243.00    294.91 o 
   7   0   1        3.01        0.39      3.11 o 
  -9   1   1       14.47       22.12      5.91 o 
  -8   1   1       17.13       14.36      3.67 o 
  -7   1   1       36.42       28.19      4.05 o 
  -6   1   1      361.08      315.97     12.38 o 
  -5   1   1     1928.99     1782.32     26.96 o 
  -4   1   1      913.51     1004.91     19.07 o 
  -3   1   1     1301.39     1415.97     35.15 o 
  -2   1   1    22878.49    24506.06     82.65 o 
  -1   1   1     2788.50     3272.86    253.32 o 
   0   1   1      125.04      166.94     12.16 o 
   1   1   1     5115.54     4373.85    345.31 o 
   2   1   1      546.30      544.09     29.69 o 
   3   1   1     4829.57     4136.67    162.93 o 
   4   1   1       90.41       85.09      3.28 o 
   5   1   1       52.56       44.26      3.24 o 
   6   1   1      336.85      296.43     12.52 o 
   7   1   1      384.98      317.28     14.18 o 
   8   1   1        0.07       -0.45      2.60 o 
  -9   2   1        2.51        5.49      3.82 o 
  -8   2   1      151.65      124.93      7.79 o 
  -7   2   1       12.49       11.93      3.70 o 
  -6   2   1        0.25       -0.19      1.93 o 
  -5   2   1       72.01       72.81      4.34 o 
  -4   2   1       10.34        8.53      1.83 o 
  -3   2   1      146.31      155.87      6.02 o 
  -2   2   1     6813.99     7069.33     57.62 o 
  -1   2   1     1140.80     1205.68     67.07 o 
   0   2   1     1840.01     1973.94    104.87 o 
   1   2   1     2803.68     2612.33    188.98 o 
   2   2   1      337.80      259.02     11.18 o 
   3   2   1      873.47      817.41     30.38 o 
   4   2   1       14.20       14.50      1.33 o 
   5   2   1       94.43       86.99      4.25 o 
   6   2   1        0.00        0.06      1.77 o 
   7   2   1        4.14        4.93      3.27 o 
   8   2   1        1.72        2.32      3.16 o 
  -8   3   1        0.02        2.65      2.99 o 
  -7   3   1       29.72       25.14      6.11 o 
  -6   3   1      152.25      136.17      8.37 o 
  -5   3   1      423.53      430.40      9.84 o 
  -4   3   1       22.68       25.50      2.68 o 
  -3   3   1      134.19       98.11      9.93 o 
  -2   3   1     3995.27     3660.16     53.83 o 
  -1   3   1     4810.19     4691.21    248.90 o 
   0   3   1     2374.62     2511.08    179.64 o 
   1   3   1      136.58      121.58      5.64 o 
   2   3   1      141.18      152.04     10.77 o 
   3   3   1      383.22      260.20     52.17 o 
   4   3   1       79.91       71.51      3.92 o 
   5   3   1      131.18      120.59      4.90 o 
   6   3   1       11.62       11.56      2.97 o 
   7   3   1      598.22      556.18     29.51 o 
   8   3   1       29.36       24.00      5.84 o 
  -8   4   1       27.91       22.65      4.29 o 
  -7   4   1       54.95       59.34      9.15 o 
  -6   4   1      188.10      187.67     10.64 o 
  -5   4   1      151.59      144.38      7.72 o 
  -4   4   1       37.93       38.60      3.19 o 
  -3   4   1     2520.11     2112.57     50.35 o 
  -2   4   1        7.70        7.32      1.21 o 
  -1   4   1     1890.35     1674.61    105.36 o 
   0   4   1      772.97      796.91     54.00 o 
   1   4   1     4101.08     3473.27    103.12 o 
   2   4   1      408.29      406.72     34.31 o 
   3   4   1       62.51       53.26      2.41 o 
   4   4   1      211.14      178.59     11.11 o 
   5   4   1     1881.58     1613.96     47.38 o 
   6   4   1        4.58        2.32      1.94 o 
   7   4   1        0.60        1.43      2.27 o 
   8   4   1        4.57        2.73      3.30 o 
  -8   5   1        2.65        1.30      2.54 o 
  -7   5   1       44.79       49.81      6.74 o 
  -6   5   1      519.57      460.57     13.31 o 
  -5   5   1      135.20      127.88      5.22 o 
  -4   5   1       67.85       53.21      8.37 o 
  -3   5   1       24.62       26.42      2.13 o 
  -2   5   1      271.90      252.19     10.26 o 
  -1   5   1       66.19       55.56      3.43 o 
   0   5   1     1492.05     1161.04     59.82 o 
   1   5   1      225.64      213.19      5.70 o 
   2   5   1      666.62      613.57     22.78 o 
   3   5   1      256.60      291.06      7.04 o 
   4   5   1      130.84      122.77      3.94 o 
   5   5   1       24.33       18.46      2.57 o 
   6   5   1       76.46       79.10     10.84 o 
   7   5   1      101.27       99.14     10.34 o 
   8   5   1       70.78       65.47     11.68 o 
  -8   6   1       68.98       59.78     11.61 o 
  -7   6   1       14.70       18.64      4.81 o 
  -6   6   1       24.31       21.79      4.81 o 
  -5   6   1      208.28      132.08     45.32 o 
  -4   6   1      430.62      350.50      9.40 o 
  -3   6   1      131.70      123.03      7.34 o 
  -2   6   1     1003.72      968.22     22.03 o 
  -1   6   1     2519.71     2011.87     97.54 o 
   0   6   1     5092.86     4417.16    409.29 o 
   1   6   1       81.82      102.82      3.31 o 
   2   6   1      514.40      489.36     18.11 o 
   3   6   1      409.96      401.27     12.49 o 
   4   6   1      120.62       96.63      5.70 o 
   5   6   1       81.70       66.72     15.12 o 
   6   6   1      115.14       98.82      8.09 o 
   7   6   1       12.46       11.86      3.43 o 
   8   6   1        9.27        5.58      3.44 o 
  -8   7   1       68.16       63.79     11.64 o 
  -7   7   1      157.02      164.41     18.30 o 
  -6   7   1        6.28        4.17      2.40 o 
  -5   7   1       34.28       35.88      3.31 o 
  -4   7   1       19.36       18.61      2.90 o 
  -3   7   1       61.89       51.24      2.94 o 
  -2   7   1     2459.70     2069.76     61.25 o 
  -1   7   1      183.06      234.17      6.63 o 
   0   7   1      254.27      254.57      6.04 o 
   1   7   1      339.19      368.27     16.73 o 
   2   7   1       32.27       32.54      2.03 o 
   3   7   1      336.29      330.65     13.19 o 
   4   7   1        0.81       -0.57      1.06 o 
   5   7   1        6.10        8.14      2.24 o 
   6   7   1      127.47      135.09     15.33 o 
   7   7   1      200.70      207.26     17.77 o 
  -8   8   1        2.51        1.79      2.90 o 
  -7   8   1       82.31       72.84      9.15 o 
  -6   8   1       97.53       98.75      6.45 o 
  -5   8   1       10.17       13.65      3.07 o 
  -4   8   1      144.35      133.74      6.37 o 
  -3   8   1     1946.27     1727.22     37.09 o 
  -2   8   1        0.11        0.93      0.94 o 
  -1   8   1        8.97        6.71      0.88 o 
   0   8   1      681.00      627.14     10.01 o 
   1   8   1     3371.76     3476.83    174.00 o 
   2   8   1        0.68        0.71      0.72 o 
   3   8   1       58.14       55.41      3.87 o 
   4   8   1      148.17      134.89      6.68 o 
   5   8   1      948.97      696.45    175.68 o 
   6   8   1      308.06      307.67     27.78 o 
   7   8   1       21.05       15.26      3.78 o 
  -8   9   1       19.18       14.00      5.36 o 
  -7   9   1       20.19       23.79      5.64 o 
  -6   9   1      214.71      218.20      9.46 o 
  -5   9   1      205.93      200.68      8.67 o 
  -4   9   1      185.45      167.82      7.10 o 
  -3   9   1      285.82      259.19      6.46 o 
  -2   9   1      723.96      658.68     39.18 o 
  -1   9   1       11.59       13.87      1.85 o 
   0   9   1       56.90       21.72     10.87 o 
   1   9   1       27.57       42.76      4.42 o 
   2   9   1      142.48      120.58     10.11 o 
   3   9   1      272.07      253.33     14.67 o 
   4   9   1      307.27      317.35     19.08 o 
   5   9   1        7.35        4.48      2.60 o 
   6   9   1        2.48        1.18      2.35 o 
   7   9   1       36.29       34.45      6.46 o 
  -7  10   1        5.29        4.85      3.98 o 
  -6  10   1        1.15        0.79      2.23 o 
  -5  10   1      212.67      221.31     14.73 o 
  -4  10   1      242.76      230.66      8.35 o 
  -3  10   1       15.93       12.07      1.97 o 
  -2  10   1       60.60       55.93      2.89 o 
  -1  10   1     1996.14     1835.05     36.53 o 
   0  10   1      234.71      215.85      8.68 o 
   1  10   1      465.27      535.08     45.29 o 
   2  10   1      203.27      208.63     16.74 o 
   3  10   1       51.36       54.22      3.93 o 
   4  10   1      109.28      116.05      6.11 o 
   5  10   1      384.34      434.15     39.45 o 
   6  10   1      275.69      316.15     27.16 o 
   7  10   1        0.97        0.72      3.55 o 
  -7  11   1        4.27        6.54      4.10 o 
  -6  11   1       62.51       60.99      5.84 o 
  -5  11   1      110.33       98.62      8.39 o 
  -4  11   1      158.13      172.99     19.47 o 
  -3  11   1      170.39      161.11      7.69 o 
  -2  11   1      530.48      429.41     33.66 o 
  -1  11   1     2049.85     1751.14     44.29 o 
   0  11   1      691.82      567.60     63.56 o 
   1  11   1       66.08       63.78      3.22 o 
   2  11   1      112.71      118.59      9.85 o 
   3  11   1      811.70      900.47     89.74 o 
   4  11   1      348.39      403.56     36.84 o 
   5  11   1       81.06       97.93     12.25 o 
   6  11   1        9.24       12.97      3.73 o 
  -7  12   1       39.22       46.33     11.68 o 
  -6  12   1      312.72      338.65     23.75 o 
  -5  12   1      103.81       94.97      8.80 o 
  -4  12   1       11.33       12.68      4.26 o 
  -3  12   1      256.90      215.96      8.75 o 
  -2  12   1      609.07      522.04     35.41 o 
  -1  12   1      155.12      147.64      5.05 o 
   0  12   1       42.47       38.78      2.97 o 
   1  12   1     1341.76     1227.38     42.26 o 
   2  12   1       17.99       15.12      3.96 o 
   3  12   1      194.56      197.01     10.29 o 
   4  12   1      166.79      170.85     14.02 o 
   5  12   1      174.22      179.65     16.55 o 
   6  12   1      177.45      221.78     52.95 o 
  -6  13   1      114.12      133.00     16.94 o 
  -5  13   1        8.36        6.33      4.10 o 
  -4  13   1       45.75       46.38      6.46 o 
  -3  13   1      137.64      121.52     10.75 o 
  -2  13   1      122.59      112.83      6.52 o 
  -1  13   1      448.52      447.89     15.57 o 
   0  13   1      399.02      376.35      8.01 o 
   1  13   1      124.60      122.47      4.76 o 
   2  13   1       86.96       87.25      5.57 o 
   3  13   1      137.21      131.22     15.38 o 
   4  13   1      134.55      157.31     18.30 o 
   5  13   1       12.59       14.79      4.96 o 
   6  13   1      102.36      120.42     10.90 o 
  -6  14   1       18.14       17.32      5.78 o 
  -5  14   1      446.39      513.82     68.52 o 
  -4  14   1       39.37       48.94      6.88 o 
  -3  14   1      540.59      559.90     60.54 o 
  -2  14   1       34.79       34.24      3.82 o 
  -1  14   1      359.37      353.90     11.18 o 
   0  14   1        0.18       -0.31      1.44 o 
   1  14   1      563.77      507.62     15.40 o 
   2  14   1       77.17       72.46      5.51 o 
   3  14   1       19.84       24.05      5.04 o 
   4  14   1       92.66      112.74     23.75 o 
   5  14   1      220.83      264.94     48.86 o 
  -5  15   1        9.66       17.78      5.64 o 
  -4  15   1       58.45       87.00     13.24 o 
  -3  15   1       14.46       17.73      4.76 o 
  -2  15   1      268.96      258.75     16.73 o 
  -1  15   1      632.68      600.46     26.35 o 
   0  15   1     1377.11     1372.40     16.52 o 
   1  15   1      446.96      453.48     12.55 o 
   2  15   1      114.33      134.79      7.30 o 
   3  15   1      264.45      302.46     38.15 o 
   4  15   1      273.57      331.13     47.30 o 
   5  15   1        0.09       -0.78      3.82 o 
  -5  16   1        8.19        8.98      4.76 o 
  -4  16   1       16.99       30.30      6.31 o 
  -3  16   1       17.15       17.05      5.04 o 
  -2  16   1      404.93      432.39     26.58 o 
  -1  16   1        0.93        0.27      1.57 o 
   0  16   1      125.23      126.78      6.94 o 
   1  16   1       48.95       68.53      5.56 o 
   2  16   1       75.94       92.54      6.52 o 
   3  16   1       20.98       18.95      5.32 o 
   4  16   1       34.81       44.31     13.04 o 
  -4  17   1        0.02       -0.52      3.65 o 
  -3  17   1      108.01      138.75     17.71 o 
  -2  17   1       18.49       20.57      4.12 o 
  -1  17   1       50.12       59.28      4.25 o 
   0  17   1       46.14       45.61      4.86 o 
   1  17   1       19.43       15.51      3.61 o 
   2  17   1        0.98        2.62      2.45 o 
   3  17   1       38.94       48.68      7.30 o 
  -3  18   1        2.18        4.26      4.21 o 
  -2  18   1      127.87      155.79     18.74 o 
  -1  18   1      115.10      134.95      9.33 o 
   0  18   1       69.98       71.83      6.18 o 
   1  18   1       12.90       14.16      3.77 o 
   2  18   1      139.69      179.03     11.50 o 
  -1  19   1       16.71       18.26      5.91 o 
   0  19   1      154.00      165.93     11.73 o 
   1  19   1        0.67        0.86      2.66 o 
  -8   0   2       32.43       42.83      8.95 o 
  -6   0   2       44.79       55.67      8.95 o 
  -4   0   2        3.77        6.72      2.00 o 
  -2   0   2    43658.71    58111.13    264.35 o 
   0   0   2    13608.49    16078.55     54.16 o 
   2   0   2    10564.36     9862.31    679.76 o 
   4   0   2     1095.44      944.66     28.67 o 
   6   0   2     1597.67     1378.59     38.15 o 
   8   0   2       35.69       22.58      8.18 o 
  -9   1   2      117.02      107.84     13.24 o 
  -8   1   2       42.23       47.03      6.59 o 
  -7   1   2       90.09       84.88      8.95 o 
  -6   1   2       11.34        7.57      3.16 o 
  -5   1   2      462.85      516.77     46.10 o 
  -4   1   2        0.29        1.06      0.96 o 
  -3   1   2     2812.61     3151.10    249.49 o 
  -2   1   2    13363.77    15643.95    831.88 o 
  -1   1   2     8632.88    10334.29   1288.66 o 
   0   1   2     2253.03     2622.96    169.68 o 
   1   1   2     4495.54     4479.16    186.24 o 
   2   1   2      784.24      797.36     26.32 o 
   3   1   2      253.22      214.61      4.13 o 
   4   1   2     1708.36     1574.42     25.88 o 
   5   1   2      341.06      327.78     26.70 o 
   6   1   2       71.61       61.69      6.74 o 
   7   1   2        0.05       -1.00      2.60 o 
   8   1   2      126.63      112.56      9.91 o 
  -9   2   2        6.50        4.22      3.45 o 
  -8   2   2       14.31       11.10      4.13 o 
  -7   2   2      479.87      453.92     16.21 o 
  -6   2   2       12.00       13.22      3.71 o 
  -5   2   2     1318.25     1285.08     46.52 o 
  -4   2   2        0.16        0.00      1.77 o 
  -3   2   2       15.18       11.33      1.65 o 
  -2   2   2     1140.48     1670.10    174.22 o 
  -1   2   2      694.95      819.14     47.26 o 
   0   2   2      631.54      713.83     36.23 o 
   1   2   2     2666.51     2580.64     98.87 o 
   2   2   2        7.25        6.87      0.78 o 
   3   2   2      270.19      292.44     12.46 o 
   4   2   2      112.71      117.01      3.19 o 
   5   2   2      229.97      198.71     12.98 o 
   6   2   2       21.80       24.75      3.74 o 
   7   2   2        9.91       10.67      3.98 o 
   8   2   2       29.27       22.04      9.54 o 
  -9   3   2       26.49       22.52      5.88 o 
  -8   3   2        2.27        1.17      4.28 o 
  -7   3   2        2.48        0.00      2.75 o 
  -6   3   2       66.28       66.40      6.59 o 
  -5   3   2      199.53      191.00      9.32 o 
  -4   3   2      896.58      904.50     51.69 o 
  -3   3   2      230.95      197.62     45.92 o 
  -2   3   2     1834.27     2099.68    142.25 o 
  -1   3   2      791.56      845.77     87.69 o 
   0   3   2        1.10        0.97      0.59 o 
   1   3   2       44.93       44.95      8.78 o 
   2   3   2      322.68      294.29     12.70 o 
   3   3   2      505.09      421.68     10.24 o 
   4   3   2     2508.37     2315.52     95.70 o 
   5   3   2      159.40      154.55      7.87 o 
   6   3   2       52.58       48.91      6.57 o 
   7   3   2       33.22       38.35      6.19 o 
   8   3   2      101.41       82.40      9.08 o 
  -9   4   2        5.75        2.34      3.58 o 
  -8   4   2        1.88        0.24      3.89 o 
  -7   4   2       11.46       16.78      4.49 o 
  -6   4   2       17.31       22.01      4.38 o 
  -5   4   2        0.26        0.06      1.49 o 
  -4   4   2      196.30      183.37     13.24 o 
  -3   4   2      380.20      375.72     13.31 o 
  -2   4   2       43.20       53.07      3.26 o 
  -1   4   2      527.55      424.75     71.85 o 
   0   4   2     8312.04     8455.44    602.37 o 
   1   4   2       92.40       90.36      2.93 o 
   2   4   2     3416.97     3435.93     78.32 o 
   3   4   2      356.20      408.23     13.73 o 
   4   4   2      129.28      108.69     21.67 o 
   5   4   2        0.00        0.58      1.36 o 
   6   4   2      285.10      281.13     20.20 o 
   7   4   2       31.95       29.44      5.70 o 
  -8   5   2       27.38       18.97      5.14 o 
  -7   5   2      105.44       84.60     12.65 o 
  -6   5   2        3.55        1.62      2.30 o 
  -5   5   2      920.58      873.32     43.20 o 
  -4   5   2      102.88       96.07     10.21 o 
  -3   5   2      168.70      170.05      5.37 o 
  -2   5   2       47.85       48.78      3.20 o 
  -1   5   2     7948.65     6744.83    848.98 o 
   0   5   2      136.50       95.06      9.20 o 
   1   5   2       14.66       24.02      1.63 o 
   2   5   2       48.63       45.09      2.10 o 
   3   5   2     1061.68      878.45     53.84 o 
   4   5   2      562.75      502.54     28.38 o 
   5   5   2      243.75      212.68     38.63 o 
   6   5   2      165.21      158.72     11.41 o 
   7   5   2        0.41        0.20      2.14 o 
  -8   6   2        2.58        5.10      3.71 o 
  -7   6   2        7.50        8.54      3.93 o 
  -6   6   2       13.37       13.53      2.96 o 
  -5   6   2       28.39       19.54      5.45 o 
  -4   6   2      857.65      766.01     41.70 o 
  -3   6   2       92.97       75.93      3.97 o 
  -2   6   2      706.45      713.91     26.64 o 
  -1   6   2      237.73      249.55     25.29 o 
   0   6   2       21.75       16.98      2.51 o 
   1   6   2      160.93      107.40      3.90 o 
   2   6   2      467.59      462.33     25.01 o 
   3   6   2        0.75        0.30      0.85 o 
   4   6   2      133.85      135.37      7.47 o 
   5   6   2      825.96      808.94     59.17 o 
   6   6   2        0.76        2.05      2.29 o 
   7   6   2        2.79        4.50      2.77 o 
  -8   7   2       53.71       56.11     12.07 o 
  -7   7   2        1.71        0.20      2.88 o 
  -6   7   2       38.00       28.49     12.74 o 
  -5   7   2      577.32      551.69     16.57 o 
  -4   7   2      252.86      244.99     10.57 o 
  -3   7   2      259.47      267.27      7.41 o 
  -2   7   2      165.90      138.27      7.14 o 
  -1   7   2     1451.55     1312.47    106.04 o 
   0   7   2       77.97       85.05      7.03 o 
   1   7   2     2067.36     2246.03     94.60 o 
   2   7   2      188.51      199.61      9.37 o 
   3   7   2      621.02      545.65     25.37 o 
   4   7   2      103.92       89.86     20.40 o 
   5   7   2      252.61      248.64     20.62 o 
   6   7   2      317.48      336.59     18.94 o 
   7   7   2        0.18       -1.12      2.17 o 
  -8   8   2       14.02       26.86      6.19 o 
  -7   8   2       19.11       22.54      5.36 o 
  -6   8   2       41.12       35.61      3.81 o 
  -5   8   2        7.78        6.08      3.16 o 
  -4   8   2        0.17       -0.05      2.05 o 
  -3   8   2      503.70      468.59     19.23 o 
  -2   8   2      206.03      188.55      9.06 o 
  -1   8   2      390.05      333.91     19.72 o 
   0   8   2      708.56      611.36     30.03 o 
   1   8   2      103.51      106.21      7.94 o 
   2   8   2       31.85       27.21      2.14 o 
   3   8   2      199.44      195.10     11.30 o 
   4   8   2       27.47       34.02      4.44 o 
   5   8   2        2.21        1.73      1.49 o 
   6   8   2      326.00      384.48     14.86 o 
   7   8   2       43.08       57.68      7.57 o 
  -8   9   2       56.46       56.24      8.12 o 
  -7   9   2       81.89       84.68     10.12 o 
  -6   9   2       57.43       62.85      5.84 o 
  -5   9   2      786.09      767.07     24.53 o 
  -4   9   2        2.15        0.23      1.71 o 
  -3   9   2        0.01        0.75      1.25 o 
  -2   9   2        1.14        0.85      0.99 o 
  -1   9   2     4494.95     4131.58    168.41 o 
   0   9   2     1703.31     1473.09     61.17 o 
   1   9   2       70.60       59.64      6.37 o 
   2   9   2      108.61      114.54     13.88 o 
   3   9   2      620.93      601.85     42.54 o 
   4   9   2      978.00     1010.80     87.88 o 
   5   9   2      114.52      120.79      8.33 o 
   6   9   2        0.39        2.71      3.16 o 
   7   9   2        5.98        4.74      3.93 o 
  -7  10   2       94.51      108.57      9.70 o 
  -6  10   2       14.92       13.69      3.52 o 
  -5  10   2        0.52       -1.67      2.00 o 
  -4  10   2      285.25      269.17      9.28 o 
  -3  10   2      350.90      349.57     10.10 o 
  -2  10   2       15.12       15.56      2.24 o 
  -1  10   2      206.96      190.58      5.34 o 
   0  10   2     1017.41      929.39     23.02 o 
   1  10   2      128.64      126.25     11.56 o 
   2  10   2        0.51        1.83      1.76 o 
   3  10   2      419.06      437.86     38.10 o 
   4  10   2       18.35       21.03      3.49 o 
   5  10   2      228.48      261.77     31.53 o 
   6  10   2      134.65      162.48     23.74 o 
  -7  11   2        1.10        0.39      5.06 o 
  -6  11   2       90.39      104.72      9.19 o 
  -5  11   2       53.85       55.02      6.87 o 
  -4  11   2      370.72      350.95     21.41 o 
  -3  11   2      302.47      280.91     12.43 o 
  -2  11   2      161.80      128.68      8.54 o 
  -1  11   2        1.18        1.38      1.29 o 
   0  11   2      185.28      144.22      4.62 o 
   1  11   2      410.05      497.93     69.96 o 
   2  11   2      435.67      513.49     59.67 o 
   3  11   2      122.51      121.29     15.19 o 
   4  11   2      746.48      837.27     78.59 o 
   5  11   2      202.72      251.68     26.11 o 
   6  11   2       27.25       30.95      4.75 o 
  -7  12   2       33.14       46.72     11.29 o 
  -6  12   2       52.07       54.17      7.54 o 
  -5  12   2      165.47      179.63     11.42 o 
  -4  12   2        0.00       -1.03      2.71 o 
  -3  12   2       11.98       10.74      2.78 o 
  -2  12   2      647.73      561.36     28.73 o 
  -1  12   2      735.76      648.75     22.83 o 
   0  12   2        6.76        8.50      1.74 o 
   1  12   2      104.88       99.51      5.66 o 
   2  12   2     1365.96     1253.97     98.91 o 
   3  12   2      104.76      143.38     21.50 o 
   4  12   2        5.52        7.23      3.25 o 
   5  12   2        9.85        7.38      3.13 o 
   6  12   2       52.68       79.20     16.02 o 
  -6  13   2       16.67       16.84      7.20 o 
  -5  13   2      261.70      289.68     28.62 o 
  -4  13   2        0.03        1.15      3.27 o 
  -3  13   2       90.26       88.72      5.91 o 
  -2  13   2      491.36      436.85     40.39 o 
  -1  13   2      356.80      334.57      7.92 o 
   0  13   2      191.69      185.51      5.79 o 
   1  13   2     1557.38     1518.09     56.10 o 
   2  13   2      155.78      134.89     18.69 o 
   3  13   2       17.47       11.78      4.10 o 
   4  13   2       46.31       55.88      7.09 o 
   5  13   2      195.55      216.60     37.57 o 
  -6  14   2        8.14        5.45      6.23 o 
  -5  14   2        4.96       -0.06      3.55 o 
  -4  14   2      575.73      667.26     77.86 o 
  -3  14   2      605.62      633.44     29.78 o 
  -2  14   2       40.76       32.78      3.54 o 
  -1  14   2      314.11      279.55      7.55 o 
   0  14   2       42.80       50.34      4.72 o 
   1  14   2        9.27        5.86      2.43 o 
   2  14   2       28.55       25.38      4.06 o 
   3  14   2      128.19      151.17     21.41 o 
   4  14   2      150.66      201.60     34.65 o 
   5  14   2       17.93       27.37      6.19 o 
  -5  15   2        5.65        3.44      4.26 o 
  -4  15   2        1.20        1.95      3.58 o 
  -3  15   2      168.96      182.45     23.75 o 
  -2  15   2      169.76      147.86     12.56 o 
  -1  15   2       70.93       65.49      4.18 o 
   0  15   2      137.98      126.72      6.85 o 
   1  15   2      347.22      378.63     15.74 o 
   2  15   2        1.72        0.26      2.09 o 
   3  15   2      125.75      116.91     11.68 o 
   4  15   2       50.96       53.61      7.54 o 
  -5  16   2      114.88      154.38     13.43 o 
  -4  16   2       37.77       51.11     10.90 o 
  -3  16   2        0.01        2.29      3.37 o 
  -2  16   2      230.64      226.04     19.10 o 
  -1  16   2       47.77       43.39      5.56 o 
   0  16   2        3.77        3.59      2.31 o 
   1  16   2        4.42        1.06      2.16 o 
   2  16   2      122.34      150.58     20.05 o 
   3  16   2      306.18      365.74     36.60 o 
   4  16   2        0.00        1.54      4.02 o 
  -4  17   2       47.90       61.84      8.37 o 
  -3  17   2        8.06       12.56      4.58 o 
  -2  17   2      129.19      131.61      9.95 o 
  -1  17   2       72.93       72.60      5.79 o 
   0  17   2       95.19      103.33      6.94 o 
   1  17   2      134.58      138.66      7.98 o 
   2  17   2       89.04      100.86      8.89 o 
   3  17   2       74.36       90.73     10.12 o 
  -3  18   2       26.59       24.53      9.54 o 
  -2  18   2       98.17      108.69      7.66 o 
  -1  18   2      175.87      190.57      9.06 o 
   0  18   2      133.89      146.49      8.31 o 
   1  18   2       66.77       68.76      7.03 o 
   2  18   2        5.14        5.20      3.98 o 
  -9   0   3        0.84       -0.78      4.67 o 
  -7   0   3      250.27      281.09     19.08 o 
  -5   0   3      106.95      182.88     28.03 o 
  -3   0   3       30.12       45.90     11.29 o 
  -1   0   3      756.78      942.55     23.75 o 
   1   0   3      552.80      437.36     28.50 o 
   3   0   3     3517.96     3461.00    393.47 o 
   5   0   3      708.04      689.10     24.53 o 
   7   0   3      106.32      117.58     13.24 o 
  -9   1   3        0.99        1.11      3.43 o 
  -8   1   3       52.90       48.66      7.02 o 
  -7   1   3        4.18        7.13      3.55 o 
  -6   1   3        5.28        3.11      2.75 o 
  -5   1   3      602.10      729.41    105.49 o 
  -4   1   3    12356.74    13808.10   1277.84 o 
  -3   1   3     2461.09     2711.87    316.00 o 
  -2   1   3     1526.79     1407.14    421.53 o 
  -1   1   3        0.12        3.71      2.34 o 
   0   1   3     2181.65     2571.97     25.96 o 
   1   1   3     5581.59     6243.03    235.37 o 
   2   1   3     1241.27     1408.13     22.66 o 
   3   1   3      334.29      379.46     15.25 o 
   4   1   3      475.65      451.69     18.81 o 
   5   1   3      226.53      213.51     10.05 o 
   6   1   3        4.92        9.94      3.55 o 
   7   1   3      100.84       94.95      8.76 o 
  -9   2   3        2.88        1.17      3.43 o 
  -8   2   3        0.01        2.00      3.16 o 
  -7   2   3        0.69       -0.86      2.52 o 
  -6   2   3      143.36      141.91      9.42 o 
  -5   2   3       45.22       54.84      6.59 o 
  -4   2   3      235.27      259.72     13.02 o 
  -3   2   3       38.85       43.48      3.58 o 
  -2   2   3      935.05     1129.80     98.00 o 
  -1   2   3      343.58      464.45     11.97 o 
   0   2   3      671.06      739.31     63.11 o 
   1   2   3     1015.30     1188.51     32.97 o 
   2   2   3     2082.57     2060.34    119.64 o 
   3   2   3        7.74        9.45      1.16 o 
   4   2   3      176.50      182.16      5.10 o 
   5   2   3      178.13      186.00      9.43 o 
   6   2   3      609.17      609.25     18.31 o 
   7   2   3       30.78       34.86      6.15 o 
  -9   3   3        0.00       -2.34      4.67 o 
  -8   3   3        0.15        0.63      2.88 o 
  -7   3   3       10.72        5.48      3.37 o 
  -6   3   3       72.88       64.07      6.92 o 
  -5   3   3      605.38      629.62     45.44 o 
  -4   3   3     1375.48     1703.52    146.14 o 
  -3   3   3       25.52       38.42      4.10 o 
  -2   3   3      270.92      309.34     13.72 o 
  -1   3   3       10.36        3.54      1.64 o 
   0   3   3     4177.35     4899.35    247.93 o 
   1   3   3     3362.58     3882.09    107.71 o 
   2   3   3        2.43        6.46      1.89 o 
   3   3   3      435.36      467.88     15.41 o 
   4   3   3      475.44      363.48     75.23 o 
   5   3   3      105.45      110.17      6.61 o 
   6   3   3      262.83      278.66     12.51 o 
   7   3   3       31.99       28.26      5.78 o 
  -9   4   3        7.47        8.95      7.01 o 
  -8   4   3        0.64       -0.42      2.99 o 
  -7   4   3       10.96        3.57      3.27 o 
  -6   4   3      111.89      105.57      8.03 o 
  -5   4   3      247.89      228.40     10.47 o 
  -4   4   3      174.70      203.45     11.34 o 
  -3   4   3      303.44      349.13     23.56 o 
  -2   4   3        6.06        5.74      1.77 o 
  -1   4   3      123.41      100.83     15.14 o 
   0   4   3     1509.84     1855.70    110.47 o 
   1   4   3       56.22       76.47      2.36 o 
   2   4   3        0.84        0.88      0.71 o 
   3   4   3      164.66      165.31      8.12 o 
   4   4   3       26.28       28.44      2.71 o 
   5   4   3      812.81      830.93     65.69 o 
   6   4   3      111.72      103.92      8.12 o 
   7   4   3        0.05       -2.19      2.60 o 
  -9   5   3        3.54        2.01      3.55 o 
  -8   5   3       68.00       73.41      8.20 o 
  -7   5   3        1.68        2.19      2.99 o 
  -6   5   3      187.08      176.22     11.10 o 
  -5   5   3       91.71       69.69     10.51 o 
  -4   5   3     1189.45     1319.79     67.35 o 
  -3   5   3      432.54      480.68     16.03 o 
  -2   5   3     3414.42     3905.28    261.62 o 
  -1   5   3      109.41      116.65      8.65 o 
   0   5   3     3508.65     3049.94    239.05 o 
   1   5   3      505.67      736.06     17.19 o 
   2   5   3      713.44      742.41     44.85 o 
   3   5   3       39.66       51.44      2.70 o 
   4   5   3      819.79      775.67     54.68 o 
   5   5   3      100.35       96.46      8.54 o 
   6   5   3      178.92      205.20     17.80 o 
   7   5   3       18.65       18.27      5.14 o 
  -8   6   3       43.19       53.34     11.29 o 
  -7   6   3        0.06        2.37      2.99 o 
  -6   6   3      324.75      334.48     31.92 o 
  -5   6   3      599.94      681.20     49.83 o 
  -4   6   3      847.32      895.04     30.46 o 
  -3   6   3      187.62      221.33     14.64 o 
  -2   6   3     3328.18     3312.80    218.96 o 
  -1   6   3     4352.29     4087.20    361.10 o 
   0   6   3     1726.32     1647.36    161.24 o 
   1   6   3       33.37       22.81      1.74 o 
   2   6   3     2159.69     2064.99     95.92 o 
   3   6   3        4.67        2.02      1.24 o 
   4   6   3      370.16      354.59     25.62 o 
   5   6   3      154.60      176.98     13.99 o 
   6   6   3      172.75      179.33     14.07 o 
   7   6   3        8.19        9.91      4.21 o 
  -8   7   3        3.98        2.70      3.53 o 
  -7   7   3       60.95       56.54      7.02 o 
  -6   7   3       11.75        6.88      5.65 o 
  -5   7   3      114.92      132.31      9.19 o 
  -4   7   3      364.25      380.43      9.59 o 
  -3   7   3     1398.11     1450.74     43.65 o 
  -2   7   3      461.31      470.00     27.69 o 
  -1   7   3       27.25       26.78      2.31 o 
   0   7   3      895.62      771.98     68.96 o 
   1   7   3      318.53      450.53     28.31 o 
   2   7   3       38.40       39.45      5.01 o 
   3   7   3       87.59       90.59      4.91 o 
   4   7   3      201.17      119.60     45.72 o 
   5   7   3        3.62        2.47      1.82 o 
   6   7   3       12.21       11.06      3.71 o 
   7   7   3       26.15       23.36      8.57 o 
  -8   8   3       19.37       18.54      5.32 o 
  -7   8   3       81.05       59.96     11.68 o 
  -6   8   3      135.83      159.15     10.53 o 
  -5   8   3        1.33        2.86      3.09 o 
  -4   8   3        4.25        1.34      2.43 o 
  -3   8   3      341.96      346.23      9.72 o 
  -2   8   3      142.62      143.67      6.51 o 
  -1   8   3      144.33      134.45     10.22 o 
   0   8   3      378.08      366.86     29.07 o 
   1   8   3       33.72       38.72      3.59 o 
   2   8   3       78.16       74.62      4.50 o 
   3   8   3      434.12      424.05     34.78 o 
   4   8   3      167.01      174.20     17.67 o 
   5   8   3      421.88      438.79     58.91 o 
   6   8   3      144.91      179.46     10.57 o 
  -8   9   3       44.78       42.59      8.76 o 
  -7   9   3       13.36       10.24      4.58 o 
  -6   9   3       46.70       49.77      6.87 o 
  -5   9   3        7.48        9.93      3.98 o 
  -4   9   3     1416.63     1412.69     27.67 o 
  -3   9   3      895.83      861.01     34.36 o 
  -2   9   3     1078.36     1059.06     52.28 o 
  -1   9   3       13.03       15.61      2.10 o 
   0   9   3     1318.16     1136.13     61.51 o 
   1   9   3      473.67      489.35     47.53 o 
   2   9   3      490.09      507.73     49.35 o 
   3   9   3      560.47      600.65     51.64 o 
   4   9   3     1296.85     1486.53    166.16 o 
   5   9   3       98.00       94.87      8.20 o 
   6   9   3       15.99       21.67      5.04 o 
  -7  10   3        0.01       -2.46      2.88 o 
  -6  10   3      164.12      176.52     11.68 o 
  -5  10   3      336.05      360.92     15.41 o 
  -4  10   3       33.12       27.27      5.23 o 
  -3  10   3      422.63      422.56     11.38 o 
  -2  10   3      304.79      271.83     11.36 o 
  -1  10   3      702.32      648.64     39.39 o 
   0  10   3      454.94      433.60     16.72 o 
   1  10   3      241.92      303.75     38.74 o 
   2  10   3     1383.30     1507.38    154.96 o 
   3  10   3        4.64        5.12      2.35 o 
   4  10   3      355.79      419.98     42.60 o 
   5  10   3      342.63      412.32     55.33 o 
   6  10   3       70.15       84.35      8.39 o 
  -7  11   3        9.89        9.34      7.40 o 
  -6  11   3        7.98       13.40      5.21 o 
  -5  11   3       57.91       55.07      7.29 o 
  -4  11   3        7.71        5.65      3.58 o 
  -3  11   3        1.52       -1.60      1.77 o 
  -2  11   3       50.12       46.29      5.35 o 
  -1  11   3      248.34      225.25     14.44 o 
   0  11   3      451.12      403.55     12.46 o 
   1  11   3     1111.54      943.69     39.46 o 
   2  11   3      433.07      482.26     55.88 o 
   3  11   3      284.24      322.85     38.47 o 
   4  11   3      130.12      175.30     20.21 o 
   5  11   3      118.72      138.62     21.10 o 
   6  11   3       52.79       77.30     14.36 o 
  -7  12   3        2.62        8.18      6.62 o 
  -6  12   3       96.83      106.23     15.38 o 
  -5  12   3       10.33       13.23      4.81 o 
  -4  12   3       53.17       50.33      6.74 o 
  -3  12   3       73.64       63.42      5.28 o 
  -2  12   3      154.71      135.11      9.83 o 
  -1  12   3      216.75      172.65      5.96 o 
   0  12   3       10.43       14.90      3.19 o 
   1  12   3      147.04      106.02      6.18 o 
   2  12   3        8.16        8.54      2.13 o 
   3  12   3       35.57       47.25      6.27 o 
   4  12   3      233.85      280.76     36.81 o 
   5  12   3        1.19        0.31      2.54 o 
  -6  13   3       21.33       17.92      6.03 o 
  -5  13   3      245.62      301.36     15.57 o 
  -4  13   3      542.64      607.26     20.01 o 
  -3  13   3      588.54      597.31     14.60 o 
  -2  13   3       66.93       53.40      5.99 o 
  -1  13   3        0.16        0.22      1.43 o 
   0  13   3      837.85      791.91     31.34 o 
   1  13   3        3.35        8.69      2.91 o 
   2  13   3       95.49      100.03      9.26 o 
   3  13   3      198.37      224.73     32.51 o 
   4  13   3       50.74       63.46     18.69 o 
   5  13   3       41.40       44.20     13.63 o 
  -6  14   3        3.21        0.42      4.10 o 
  -5  14   3        1.15        1.73      3.71 o 
  -4  14   3        0.46       -0.52      3.16 o 
  -3  14   3       67.46       63.32      5.61 o 
  -2  14   3       11.07       13.86      2.47 o 
  -1  14   3      488.51      492.42     46.54 o 
   0  14   3       12.44        8.79      5.45 o 
   1  14   3      511.56      481.96     24.60 o 
   2  14   3      228.83      206.71     14.22 o 
   3  14   3       25.32       25.27      8.37 o 
   4  14   3       29.54       23.30      8.18 o 
  -5  15   3        0.99       -0.67      4.10 o 
  -4  15   3        1.92        1.31      3.70 o 
  -3  15   3      145.48      171.05     10.85 o 
  -2  15   3      313.83      270.05     18.08 o 
  -1  15   3      378.75      325.50     24.22 o 
   0  15   3       86.78      100.38     12.85 o 
   1  15   3       85.42       66.86      5.86 o 
   2  15   3      278.35      244.08     25.69 o 
   3  15   3       68.27       76.41     11.10 o 
   4  15   3        0.29        2.06      3.82 o 
  -5  16   3       18.97       23.48      6.59 o 
  -4  16   3       25.17       30.42      6.59 o 
  -3  16   3        0.57        5.09      3.82 o 
  -2  16   3       27.77       24.15      3.85 o 
  -1  16   3        1.20        3.89      2.23 o 
   0  16   3       25.61       30.73      5.01 o 
   1  16   3        3.94        4.55      2.80 o 
   2  16   3        0.17        1.70      3.00 o 
   3  16   3      111.28      124.02     18.10 o 
  -4  17   3       48.58       58.88      8.31 o 
  -3  17   3      248.38      328.79     36.21 o 
  -2  17   3        0.13        0.24      2.11 o 
  -1  17   3       71.84       66.16      5.74 o 
   0  17   3       64.88       66.98      7.19 o 
   1  17   3      232.08      252.41     10.95 o 
   2  17   3        0.89        1.21      3.37 o 
  -2  18   3       33.26       33.05      6.92 o 
  -1  18   3      190.65      204.31     14.98 o 
   0  18   3       39.40       44.84      5.63 o 
   1  18   3       62.37       62.37      6.42 o 
  -8   0   4       14.55        7.79      5.45 o 
  -6   0   4     1811.20     1692.39     45.16 o 
  -4   0   4      365.45      474.06     68.52 o 
  -2   0   4       32.39       25.70      5.84 o 
   0   0   4     1045.63     1387.16     33.48 o 
   2   0   4     2966.57     3274.29     28.06 o 
   4   0   4       75.10       54.09      8.57 o 
   6   0   4      337.83      350.78     20.24 o 
  -9   1   4       73.34       79.39      8.92 o 
  -8   1   4        5.05        4.61      4.48 o 
  -7   1   4      151.04      159.92     11.00 o 
  -6   1   4        0.01       -0.56      2.43 o 
  -5   1   4        5.31        6.62      2.01 o 
  -4   1   4      829.16      881.55    160.43 o 
  -3   1   4      981.92     1349.12    124.04 o 
  -2   1   4       59.77       67.91      5.64 o 
  -1   1   4      562.52      923.24     32.70 o 
   0   1   4      163.79      180.66      8.81 o 
   1   1   4     2392.77     2532.13     89.36 o 
   2   1   4       48.24       68.81      2.40 o 
   3   1   4       97.07       82.48      9.54 o 
   4   1   4       99.00       86.50     17.68 o 
   5   1   4      402.23      444.26     14.58 o 
   6   1   4      166.29      194.22     14.40 o 
   7   1   4        3.01        1.23      3.37 o 
  -9   2   4       25.77       26.47      6.46 o 
  -8   2   4        1.28        3.55      4.48 o 
  -7   2   4       33.40       42.34      6.61 o 
  -6   2   4       12.13        9.26      3.65 o 
  -5   2   4     1611.04     1739.07    194.35 o 
  -4   2   4      287.45      433.36     45.96 o 
  -3   2   4      282.92      370.40     21.14 o 
  -2   2   4       29.98       32.67      3.49 o 
  -1   2   4     2188.00     2822.98     99.08 o 
   0   2   4      535.83      664.07     27.45 o 
   1   2   4       24.39       29.40      1.84 o 
   2   2   4        2.60        2.79      1.49 o 
   3   2   4     1896.91     1945.88     70.93 o 
   4   2   4       25.70       34.21      3.20 o 
   5   2   4      380.59      392.49     15.18 o 
   6   2   4        5.44        5.45      3.58 o 
   7   2   4      238.46      264.48     13.76 o 
  -9   3   4       19.68       24.92      6.17 o 
  -8   3   4        0.66        0.02      3.09 o 
  -7   3   4       44.78       38.28      6.43 o 
  -6   3   4       24.51       25.08      5.32 o 
  -5   3   4       37.70       50.37      6.15 o 
  -4   3   4       16.98       31.78      3.77 o 
  -3   3   4      128.96      141.92      7.66 o 
  -2   3   4        2.08        1.57      1.65 o 
  -1   3   4      461.67      541.54     25.15 o 
   0   3   4      203.83      205.67     17.45 o 
   1   3   4     1627.72     1692.79     42.16 o 
   2   3   4      693.51      828.38     14.06 o 
   3   3   4        1.21        0.77      0.99 o 
   4   3   4       24.12       29.33      2.89 o 
   5   3   4      138.17      168.52     19.66 o 
   6   3   4       17.26       21.08      4.96 o 
   7   3   4       12.11       12.65      4.68 o 
  -9   4   4        2.44        3.14      3.98 o 
  -8   4   4        0.78        1.14      3.27 o 
  -7   4   4        4.27        2.19      2.99 o 
  -6   4   4      264.80      271.84     25.12 o 
  -5   4   4       17.55       24.62      4.86 o 
  -4   4   4      404.85      487.78     41.65 o 
  -3   4   4      311.38      389.99     28.24 o 
  -2   4   4      818.60     1057.19     56.94 o 
  -1   4   4       94.68      116.57      5.94 o 
   0   4   4      717.17      727.87     49.67 o 
   1   4   4      323.02      414.61     15.49 o 
   2   4   4      936.99     1128.99     26.12 o 
   3   4   4      116.01      124.17      6.81 o 
   4   4   4      390.58      424.12     29.05 o 
   5   4   4       13.59       18.95      4.21 o 
   6   4   4        9.52       11.78      4.10 o 
  -9   5   4       31.84       31.15     10.51 o 
  -8   5   4        1.47        4.64      3.82 o 
  -7   5   4       11.03       14.18      4.47 o 
  -6   5   4      119.94      126.28     14.19 o 
  -5   5   4     1115.37     1286.12     92.27 o 
  -4   5   4      218.12      234.10      9.85 o 
  -3   5   4     1282.00     1417.71     98.41 o 
  -2   5   4      275.11      330.74      9.89 o 
  -1   5   4      661.02      695.09     26.39 o 
   0   5   4       85.22       88.91      8.54 o 
   1   5   4     3348.04     3664.52    171.01 o 
   2   5   4      375.89      289.21     35.06 o 
   3   5   4      820.80      840.57     40.99 o 
   4   5   4      276.63      309.59     21.28 o 
   5   5   4      421.10      476.34     36.47 o 
   6   5   4       56.73       67.37      7.26 o 
  -8   6   4       20.85       19.54      5.42 o 
  -7   6   4      237.43      221.51     17.13 o 
  -6   6   4       46.88       50.96      8.37 o 
  -5   6   4      371.30      389.22     29.00 o 
  -4   6   4      647.26      790.99     46.32 o 
  -3   6   4      620.24      753.42     37.64 o 
  -2   6   4      110.47      122.09      6.35 o 
  -1   6   4        1.81        6.51      1.57 o 
   0   6   4      860.82      811.88     78.33 o 
   1   6   4       94.81       97.34      7.32 o 
   2   6   4      120.93      142.50      5.68 o 
   3   6   4     1932.16     1768.65    187.23 o 
   4   6   4      696.23      738.44     47.12 o 
   5   6   4      180.06      185.11     17.26 o 
   6   6   4        2.17       -0.52      2.88 o 
  -8   7   4        7.28        7.11      4.02 o 
  -7   7   4       74.83       63.69      7.76 o 
  -6   7   4       95.54      100.47      8.87 o 
  -5   7   4        4.07        3.70      2.88 o 
  -4   7   4       81.61       92.72      7.72 o 
  -3   7   4     1007.89     1087.04     71.04 o 
  -2   7   4       27.94       27.24      3.61 o 
  -1   7   4      406.85      390.02     34.78 o 
   0   7   4        3.36        4.84      1.37 o 
   1   7   4      264.36      311.78     27.83 o 
   2   7   4      222.19      224.61     11.33 o 
   3   7   4      685.18      706.60     37.77 o 
   4   7   4      154.05      168.63     16.69 o 
   5   7   4       14.07       16.52      2.84 o 
   6   7   4       26.56       42.05      9.34 o 
  -8   8   4        6.17        1.56      5.84 o 
  -7   8   4       51.54       62.21      7.76 o 
  -6   8   4      311.78      317.71     15.02 o 
  -5   8   4       30.10       31.98      5.78 o 
  -4   8   4        2.80        2.78      1.98 o 
  -3   8   4      369.79      411.68     28.30 o 
  -2   8   4      293.49      322.66     33.20 o 
  -1   8   4      148.82      124.69     14.50 o 
   0   8   4     1038.14     1026.44     51.34 o 
   1   8   4       36.04       35.03      3.48 o 
   2   8   4       45.28       49.50      4.78 o 
   3   8   4      383.74      436.52     34.95 o 
   4   8   4        7.00        7.84      2.65 o 
   5   8   4        6.80        6.32      2.84 o 
   6   8   4        1.57        0.28      2.99 o 
  -8   9   4        4.95        5.84      6.62 o 
  -7   9   4       18.72       27.25      9.34 o 
  -6   9   4      101.17       98.89     14.40 o 
  -5   9   4      683.36      742.83     32.31 o 
  -4   9   4        6.32        8.35      3.71 o 
  -3   9   4     1083.69     1085.74     47.51 o 
  -2   9   4      687.25      635.73     58.74 o 
  -1   9   4      722.70      654.36     57.49 o 
   0   9   4      851.35      809.54     32.73 o 
   1   9   4     2215.19     2476.21    263.13 o 
   2   9   4     1463.18     1530.76    146.42 o 
   3   9   4      272.34      313.87     36.63 o 
   4   9   4        0.88        0.88      2.19 o 
   5   9   4      256.01      330.57     42.75 o 
   6   9   4      118.49      153.98     16.16 o 
  -7  10   4       16.88       21.80      8.95 o 
  -6  10   4        1.36        1.68      3.55 o 
  -5  10   4      189.23      221.14     18.30 o 
  -4  10   4      280.20      293.94     19.47 o 
  -3  10   4      286.50      294.58     29.20 o 
  -2  10   4        5.60        4.16      2.06 o 
  -1  10   4      626.25      482.71     40.97 o 
   0  10   4      828.79      767.51     36.93 o 
   1  10   4      303.24      339.56     39.58 o 
   2  10   4        3.46        2.64      1.88 o 
   3  10   4      523.44      565.59     64.67 o 
   4  10   4      127.90      169.87     20.80 o 
   5  10   4        8.55       13.52      3.67 o 
  -7  11   4        5.10        4.28      6.23 o 
  -6  11   4       16.51       18.69      8.18 o 
  -5  11   4        0.73       -0.74      3.09 o 
  -4  11   4       58.99       56.68      7.26 o 
  -3  11   4       85.86       80.08      7.02 o 
  -2  11   4       82.98       61.40      6.36 o 
  -1  11   4       38.33       37.24      4.35 o 
   0  11   4      111.86      102.01      5.94 o 
   1  11   4       20.44       19.65      3.39 o 
   2  11   4      246.04      287.02     33.91 o 
   3  11   4      140.85      172.24     25.55 o 
   4  11   4        2.47       -0.21      2.37 o 
   5  11   4        0.28       -0.21      2.57 o 
  -7  12   4        6.27        5.43      4.30 o 
  -6  12   4       31.40       32.11      6.98 o 
  -5  12   4       10.89       12.84      5.04 o 
  -4  12   4      183.57      208.83     12.23 o 
  -3  12   4        7.56       11.28      3.71 o 
  -2  12   4      311.37      277.33     62.68 o 
  -1  12   4      684.42      572.75     40.55 o 
   0  12   4      122.29       96.58      9.73 o 
   1  12   4        1.54        2.60      2.16 o 
   2  12   4       76.69       94.98     13.71 o 
   3  12   4      232.00      314.92     43.21 o 
   4  12   4      112.09      165.80     24.31 o 
   5  12   4       35.91       44.53      9.60 o 
  -6  13   4       39.56       50.05     12.07 o 
  -5  13   4       85.50       86.00      9.35 o 
  -4  13   4       29.65       25.37      6.23 o 
  -3  13   4       67.29       60.51      6.61 o 
  -2  13   4       22.67       16.99      3.44 o 
  -1  13   4       71.25       56.63      6.28 o 
   0  13   4      158.86      131.69      7.07 o 
   1  13   4      292.90      268.17     10.19 o 
   2  13   4      388.26      361.76     19.62 o 
   3  13   4       18.97       17.74      4.95 o 
   4  13   4       54.77       64.33     13.43 o 
  -6  14   4        0.04       -0.55      4.26 o 
  -5  14   4      189.24      199.72     19.47 o 
  -4  14   4      273.74      315.56     15.41 o 
  -3  14   4      120.10      130.83      7.79 o 
  -2  14   4       21.75       16.75      5.36 o 
  -1  14   4       57.72       50.58      5.02 o 
   0  14   4      102.28      111.13      7.02 o 
   1  14   4      100.27       99.97      6.83 o 
   2  14   4      104.53       84.63      7.67 o 
   3  14   4       39.17       46.17      9.54 o 
   4  14   4       87.72      112.07     17.52 o 
  -5  15   4        0.52        3.66      4.38 o 
  -4  15   4       80.54       89.74      9.42 o 
  -3  15   4        0.97        1.21      3.65 o 
  -2  15   4       24.67       28.24     13.04 o 
  -1  15   4        4.34        3.43      2.49 o 
   0  15   4        0.84        1.46      2.18 o 
   1  15   4        1.07        1.10      2.69 o 
   2  15   4        1.41        3.40      3.53 o 
   3  15   4       14.64       15.86      5.32 o 
  -4  16   4      102.37      129.45     12.85 o 
  -3  16   4       76.42       70.47     13.24 o 
  -2  16   4        0.07        0.06      3.74 o 
  -1  16   4        9.00        6.76      3.07 o 
   0  16   4      140.56      139.81      8.14 o 
   1  16   4       12.08       10.06      3.33 o 
   2  16   4       27.00       31.14      8.18 o 
  -2  17   4      202.93      245.27     20.63 o 
  -1  17   4       36.98       35.75      5.09 o 
   0  17   4      109.12      115.99      8.08 o 
   1  17   4      278.00      281.64     18.76 o 
  -9   0   5       24.71       18.69      8.57 o 
  -7   0   5       36.71       33.87      9.34 o 
  -5   0   5      802.12      566.50    136.65 o 
  -3   0   5       12.82       15.57      5.84 o 
  -1   0   5        3.03       12.07      5.06 o 
   1   0   5      228.94      226.75     12.26 o 
   3   0   5       82.59       93.86      6.43 o 
   5   0   5        5.11        6.62      5.06 o 
  -9   1   5        8.55        4.85      4.26 o 
  -8   1   5       26.28       15.55      5.21 o 
  -7   1   5        7.72        7.54      4.02 o 
  -6   1   5      398.77      398.63     16.38 o 
  -5   1   5      139.61      164.62     18.88 o 
  -4   1   5      444.77      549.32     64.15 o 
  -3   1   5       69.33       82.08     11.58 o 
  -2   1   5       28.54       32.19      4.93 o 
  -1   1   5      597.95      720.11     51.59 o 
   0   1   5      683.01      713.23     19.13 o 
   1   1   5      276.90      336.55     11.52 o 
   2   1   5     1302.86     1371.63     47.42 o 
   3   1   5      481.92      449.44     25.91 o 
   4   1   5      701.78      685.21     61.11 o 
   5   1   5       34.11       40.33      5.64 o 
   6   1   5      146.49      201.70     11.42 o 
  -9   2   5        0.00       -0.06      3.55 o 
  -8   2   5        9.62        8.77      4.66 o 
  -7   2   5        0.44       -0.04      2.71 o 
  -6   2   5      732.95      693.22     33.68 o 
  -5   2   5      209.89      255.69     23.21 o 
  -4   2   5        1.21        1.20      2.00 o 
  -3   2   5        0.32        1.43      2.02 o 
  -2   2   5       26.45       28.37      3.84 o 
  -1   2   5      229.27      308.79     12.93 o 
   0   2   5     3542.36     4365.24     47.05 o 
   1   2   5       15.36       16.49      1.70 o 
   2   2   5      511.10      477.66     15.53 o 
   3   2   5        4.46        5.38      1.52 o 
   4   2   5     1586.60     1646.45    179.40 o 
   5   2   5       68.03       76.34      6.88 o 
   6   2   5        8.85        4.67      3.65 o 
  -9   3   5        7.82        5.06      4.40 o 
  -8   3   5        0.35        0.05      3.16 o 
  -7   3   5       51.56       48.84      7.30 o 
  -6   3   5       48.35       42.68      6.64 o 
  -5   3   5       11.33        9.65      3.05 o 
  -4   3   5      279.30      302.84     11.30 o 
  -3   3   5        0.94       -0.64      1.65 o 
  -2   3   5      824.85     1046.76     55.40 o 
  -1   3   5     1614.58     2081.69     83.69 o 
   0   3   5     1369.11     1626.46     29.17 o 
   1   3   5       92.12       84.69      6.01 o 
   2   3   5      742.42      771.96     32.50 o 
   3   3   5       54.56       65.59      4.93 o 
   4   3   5        0.47        1.13      1.92 o 
   5   3   5       86.51       88.28      7.14 o 
   6   3   5      172.43      222.84     11.84 o 
  -9   4   5       49.92       43.12      7.58 o 
  -8   4   5        0.85        3.42      3.82 o 
  -7   4   5       22.83       18.54      5.04 o 
  -6   4   5       35.60       38.13      6.15 o 
  -5   4   5      634.14      739.78     92.66 o 
  -4   4   5        5.05        5.14      3.65 o 
  -3   4   5       13.27       12.89      3.20 o 
  -2   4   5      102.11      133.77      7.09 o 
  -1   4   5      955.51     1143.96     28.57 o 
   0   4   5      368.23      461.60     11.56 o 
   1   4   5      186.25      212.72     15.39 o 
   2   4   5        0.42        0.94      1.15 o 
   3   4   5        2.70        5.39      1.58 o 
   4   4   5        2.80        3.91      2.16 o 
   5   4   5      149.31      172.02      9.49 o 
   6   4   5       59.57       67.91      7.57 o 
  -8   5   5       85.16       99.38      9.91 o 
  -7   5   5       17.40       19.49      5.24 o 
  -6   5   5       36.07       32.25     10.32 o 
  -5   5   5        4.03        2.89      3.16 o 
  -4   5   5     1301.54     1608.26    107.08 o 
  -3   5   5      110.41      146.85      9.47 o 
  -2   5   5       28.19       54.50     11.65 o 
  -1   5   5       95.30      147.17     16.43 o 
   0   5   5     1470.67     1327.20    157.83 o 
   1   5   5      226.61      276.56     21.06 o 
   2   5   5      607.68      677.66     35.10 o 
   3   5   5      277.61      261.64     28.38 o 
   4   5   5      222.57      250.83     18.34 o 
   5   5   5       77.65       82.50      7.09 o 
   6   5   5      309.72      427.97     16.21 o 
  -8   6   5       19.13       14.28      5.21 o 
  -7   6   5       10.11       12.40      4.67 o 
  -6   6   5      370.68      449.17     44.97 o 
  -5   6   5      243.37      273.04     13.88 o 
  -4   6   5       63.59       73.79      6.56 o 
  -3   6   5      694.48      834.63     54.31 o 
  -2   6   5     1740.45     2092.74    142.88 o 
  -1   6   5      134.75      166.69     14.51 o 
   0   6   5     2413.90     2184.90    190.59 o 
   1   6   5     1002.03     1113.49     83.08 o 
   2   6   5     2397.98     2434.24    167.40 o 
   3   6   5       54.34       46.89      8.32 o 
   4   6   5      505.09      528.13     38.15 o 
   5   6   5      171.16      180.00     21.35 o 
   6   6   5       80.83       98.85      8.64 o 
  -8   7   5       28.03       27.94      6.12 o 
  -7   7   5      113.36       94.39     20.83 o 
  -6   7   5       14.27       18.50      5.49 o 
  -5   7   5      253.16      279.74     18.10 o 
  -4   7   5       55.36       52.57      7.16 o 
  -3   7   5      253.38      275.13     18.38 o 
  -2   7   5       26.19       13.81      8.12 o 
  -1   7   5      679.93      672.15     50.70 o 
   0   7   5      132.56      131.89     15.07 o 
   1   7   5      142.21      158.70     12.43 o 
   2   7   5      433.22      466.56     29.49 o 
   3   7   5      357.25      315.74     46.64 o 
   4   7   5        8.66        4.50      2.60 o 
   5   7   5      111.13       94.72     32.12 o 
  -8   8   5        0.26        1.89      3.74 o 
  -7   8   5        8.12        1.56      6.23 o 
  -6   8   5      200.21      238.42     15.38 o 
  -5   8   5      951.28      910.55     47.89 o 
  -4   8   5        1.99        3.33      2.50 o 
  -3   8   5       10.25       16.52      3.58 o 
  -2   8   5      313.44      315.80     64.41 o 
  -1   8   5      434.56      413.42     41.86 o 
   0   8   5        0.21        0.06      1.61 o 
   1   8   5      213.73      215.38     19.80 o 
   2   8   5      191.49      220.31     23.92 o 
   3   8   5        0.04        2.62      2.19 o 
   4   8   5       18.42       20.38      5.81 o 
   5   8   5       10.00       11.61      3.78 o 
  -8   9   5       25.60       26.12      6.62 o 
  -7   9   5        0.02       -0.39      5.06 o 
  -6   9   5        9.84        8.10      4.39 o 
  -5   9   5      181.12      192.36     15.18 o 
  -4   9   5      646.29      706.32     22.32 o 
  -3   9   5       36.90       49.06      5.31 o 
  -2   9   5       16.38       18.88      3.71 o 
  -1   9   5      390.87      360.36     42.16 o 
   0   9   5      283.68      273.48     20.14 o 
   1   9   5      341.58      332.52     11.00 o 
   2   9   5     1129.11     1198.17    127.40 o 
   3   9   5      398.07      430.99     45.43 o 
   4   9   5      421.31      480.18     71.82 o 
   5   9   5      110.61      138.01     28.22 o 
  -7  10   5        8.47       10.90      8.18 o 
  -6  10   5       53.12       59.17      8.31 o 
  -5  10   5      168.11      180.49     19.27 o 
  -4  10   5      129.00      128.60     17.52 o 
  -3  10   5       87.99       99.90      6.96 o 
  -2  10   5      285.17      291.01     16.38 o 
  -1  10   5       49.38       50.75      4.74 o 
   0  10   5     1398.55     1163.69     81.85 o 
   1  10   5     1392.68     1295.93     33.37 o 
   2  10   5      374.62      452.90     56.28 o 
   3  10   5       20.85       20.35      3.74 o 
   4  10   5      138.03      133.07     16.90 o 
   5  10   5      179.69      220.54     37.48 o 
  -7  11   5       16.52       15.97      5.88 o 
  -6  11   5       44.69       49.71      8.09 o 
  -5  11   5        3.11        4.35      3.98 o 
  -4  11   5       80.59       86.80      9.07 o 
  -3  11   5       72.64       75.32      6.34 o 
  -2  11   5      117.37      117.77     10.42 o 
  -1  11   5      370.88      305.09     30.68 o 
   0  11   5      306.26      283.47     12.47 o 
   1  11   5       53.55       58.76      5.46 o 
   2  11   5       58.14       53.30      6.79 o 
   3  11   5       15.63       15.86      6.03 o 
   4  11   5        3.62        2.54      2.69 o 
  -6  12   5      119.06      124.89     11.52 o 
  -5  12   5       14.84        9.61      4.76 o 
  -4  12   5       87.57       85.74      9.03 o 
  -3  12   5       15.87       21.56      4.19 o 
  -2  12   5       49.74       64.26      7.98 o 
  -1  12   5      168.03      130.02     11.75 o 
   0  12   5       96.50       77.37      9.43 o 
   1  12   5       47.32       40.80      4.89 o 
   2  12   5        2.05        5.16      2.26 o 
   3  12   5       10.25       11.89      3.90 o 
   4  12   5       26.85       29.66      4.74 o 
  -6  13   5       13.76       16.53      5.91 o 
  -5  13   5       86.64       81.58      9.73 o 
  -4  13   5        0.39        1.60      3.45 o 
  -3  13   5      178.39      188.72      9.39 o 
  -2  13   5       71.76       66.29      8.26 o 
  -1  13   5      175.93      154.88      9.38 o 
   0  13   5      134.56      117.68      7.22 o 
   1  13   5      116.31       99.05      7.49 o 
   2  13   5       72.67       76.00      6.48 o 
   3  13   5      281.84      372.24     71.22 o 
  -5  14   5       27.76       28.41      6.87 o 
  -4  14   5        3.91        5.76      4.10 o 
  -3  14   5      121.84      135.90     14.79 o 
  -2  14   5        0.01       -0.22      3.16 o 
  -1  14   5        0.56        1.87      2.44 o 
   0  14   5      141.47      114.84      7.99 o 
   1  14   5      245.86      237.63     14.92 o 
   2  14   5        0.01       -0.16      3.24 o 
   3  14   5        0.55        1.22      3.40 o 
  -5  15   5       46.66       44.85      8.12 o 
  -4  15   5        0.01       -0.73      3.27 o 
  -3  15   5        0.34        0.36      3.43 o 
  -2  15   5      106.60      106.48     10.74 o 
  -1  15   5        0.00       -0.04      1.97 o 
   0  15   5       15.09        8.04      3.34 o 
   1  15   5       15.53       11.28      3.93 o 
   2  15   5       21.08       31.87      6.62 o 
  -4  16   5        6.10        3.50      6.23 o 
  -3  16   5        0.07       -3.11      5.84 o 
  -2  16   5       12.40        7.98      4.96 o 
  -1  16   5       32.58       32.02      5.09 o 
   0  16   5        0.53        1.22      2.56 o 
   1  16   5       61.92       52.56      6.29 o 
  -2  17   5        3.74        1.78      4.93 o 
  -1  17   5      191.62      174.45     14.69 o 
  -8   0   6      309.38      275.64     21.80 o 
  -6   0   6      481.43      475.36     26.08 o 
  -4   0   6       61.66       55.75      6.71 o 
  -2   0   6     1454.31     1764.02     47.11 o 
   0   0   6     1466.57     1461.91     42.05 o 
   2   0   6      187.10      158.39     25.70 o 
   4   0   6        1.55        3.30      2.88 o 
  -9   1   6        2.61        2.71      4.26 o 
  -8   1   6       43.44       40.78      7.57 o 
  -7   1   6       44.11       31.09      6.43 o 
  -6   1   6        1.37        2.56      3.16 o 
  -5   1   6       42.12       35.65      4.19 o 
  -4   1   6       10.64        9.49      2.97 o 
  -3   1   6       31.63       41.80      9.34 o 
  -2   1   6      164.23      220.78     12.39 o 
  -1   1   6      381.70      462.83     17.34 o 
   0   1   6        2.02        2.34      3.03 o 
   1   1   6      814.67      917.62     32.14 o 
   2   1   6      683.35      735.46     57.99 o 
   3   1   6       11.84       13.01      2.61 o 
   4   1   6       45.67       55.33      9.90 o 
   5   1   6       86.30      107.69      8.12 o 
  -8   2   6       42.03       32.90      6.88 o 
  -7   2   6       19.12       16.89      5.32 o 
  -6   2   6       65.49       52.38      7.48 o 
  -5   2   6      209.04      286.39     34.91 o 
  -4   2   6        1.49        3.48      2.45 o 
  -3   2   6     1266.03     1475.58     89.46 o 
  -2   2   6      263.69      346.83     15.13 o 
  -1   2   6      614.70      710.14     34.07 o 
   0   2   6        0.52        0.86      2.52 o 
   1   2   6      757.58      884.43     54.96 o 
   2   2   6      392.21      422.12     28.35 o 
   3   2   6      151.55      145.64     17.36 o 
   4   2   6       53.22       65.33      9.25 o 
   5   2   6      106.25      125.63      8.80 o 
  -8   3   6       11.96        6.74      4.18 o 
  -7   3   6       22.90       20.26      7.01 o 
  -6   3   6       46.73       49.60      5.82 o 
  -5   3   6        6.05        7.84      3.31 o 
  -4   3   6      122.79      178.47     16.11 o 
  -3   3   6      152.86      176.58      8.97 o 
  -2   3   6      737.47      909.30     71.43 o 
  -1   3   6      588.49      660.96     24.47 o 
   0   3   6       16.13       14.40      4.40 o 
   1   3   6       98.95      116.67     11.69 o 
   2   3   6     1626.28     1675.68    115.94 o 
   3   3   6       40.04       35.63      4.83 o 
   4   3   6       65.35       67.63      8.38 o 
   5   3   6       41.61       50.63      6.46 o 
  -8   4   6       29.32       29.94      6.71 o 
  -7   4   6       26.20       23.56      7.79 o 
  -6   4   6      144.27      150.38     11.28 o 
  -5   4   6       44.10       54.33      9.04 o 
  -4   4   6      818.13     1000.21     63.77 o 
  -3   4   6      140.76      177.68     11.90 o 
  -2   4   6        0.03        0.53      2.00 o 
  -1   4   6      345.57      428.24     12.98 o 
   0   4   6      932.59      957.74     24.61 o 
   1   4   6      352.79      385.27     31.44 o 
   2   4   6      295.43      336.24     28.45 o 
   3   4   6       31.96       34.72      3.39 o 
   4   4   6      280.01      311.62     40.06 o 
   5   4   6       15.66       11.10      4.13 o 
  -8   5   6       31.43       25.56      6.59 o 
  -7   5   6       42.62       41.43      7.20 o 
  -6   5   6       47.17       48.12      7.57 o 
  -5   5   6      167.63      192.57     22.78 o 
  -4   5   6        7.12       15.10      3.94 o 
  -3   5   6      193.63      210.03     15.56 o 
  -2   5   6      100.87      114.46      9.36 o 
  -1   5   6       63.01       61.14      5.72 o 
   0   5   6      268.35      257.51     13.46 o 
   1   5   6     3406.94     3497.44    292.93 o 
   2   5   6       12.30        8.26      1.94 o 
   3   5   6        9.34        5.48      1.86 o 
   4   5   6        0.08        1.90      2.23 o 
   5   5   6      202.13      292.23     12.78 o 
  -8   6   6        6.55        9.90      4.67 o 
  -7   6   6       20.47       16.94      5.47 o 
  -6   6   6        1.37        5.72      4.54 o 
  -5   6   6      550.12      664.32     50.81 o 
  -4   6   6       26.36       35.39      5.24 o 
  -3   6   6        0.15        2.24      2.82 o 
  -2   6   6      239.33      279.09     15.40 o 
  -1   6   6      394.84      410.31     16.92 o 
   0   6   6      255.81      233.10     17.13 o 
   1   6   6      413.32      409.63     37.16 o 
   2   6   6      290.70      295.70     25.87 o 
   3   6   6      176.46      200.70     17.97 o 
   4   6   6      162.38      184.56     25.41 o 
   5   6   6      432.18      579.31     26.47 o 
  -8   7   6        1.14        0.83      3.82 o 
  -7   7   6        8.59        7.01      7.01 o 
  -6   7   6      252.31      310.02     17.52 o 
  -5   7   6      171.07      195.42     13.06 o 
  -4   7   6       15.26       21.56      4.37 o 
  -3   7   6       56.34       59.21      6.13 o 
  -2   7   6      656.90      729.84     48.79 o 
  -1   7   6      395.53      408.99     30.17 o 
   0   7   6      111.03       96.96     11.38 o 
   1   7   6      206.80      179.03      8.20 o 
   2   7   6      389.95      390.74     41.15 o 
   3   7   6       40.02       38.20      3.83 o 
   4   7   6        0.80        1.04      3.17 o 
   5   7   6       75.45       83.92     26.86 o 
  -8   8   6       64.28       55.66      8.49 o 
  -7   8   6       81.59       73.97     14.40 o 
  -6   8   6       84.23       89.32      9.91 o 
  -5   8   6       61.22       71.22      8.94 o 
  -4   8   6      211.87      244.76     15.48 o 
  -3   8   6       18.56       21.06      4.58 o 
  -2   8   6        0.17        3.26      2.69 o 
  -1   8   6      931.14      953.37     66.38 o 
   0   8   6     1606.10     1422.63    150.12 o 
   1   8   6       14.37        8.34      2.83 o 
   2   8   6        0.30        1.53      1.91 o 
   3   8   6      255.81      276.21     35.19 o 
   4   8   6      234.54      296.89     41.42 o 
  -7   9   6        5.16       16.74      8.95 o 
  -6   9   6        5.61        3.69      4.38 o 
  -5   9   6       50.59       51.91      8.09 o 
  -4   9   6      242.80      265.76     11.68 o 
  -3   9   6      375.52      375.17     22.08 o 
  -2   9   6      634.44      681.12     62.10 o 
  -1   9   6       10.28        3.82      4.10 o 
   0   9   6     1027.41      878.68     91.49 o 
   1   9   6     1674.21     1451.08     41.64 o 
   2   9   6        0.30        0.18      1.73 o 
   3   9   6        6.59        7.69      2.96 o 
   4   9   6      128.84      154.73     25.00 o 
  -7  10   6        1.55       -0.39      4.10 o 
  -6  10   6        4.91        1.27      4.58 o 
  -5  10   6      176.68      192.97     13.21 o 
  -4  10   6       26.78       27.73      5.04 o 
  -3  10   6      345.36      342.22     20.92 o 
  -2  10   6      605.15      616.54     26.08 o 
  -1  10   6       31.24       29.30      6.54 o 
   0  10   6      476.16      417.79     42.13 o 
   1  10   6      197.18      167.03      9.55 o 
   2  10   6        0.75        0.25      1.91 o 
   3  10   6        9.47       15.54      4.03 o 
   4  10   6       17.39       19.43      4.22 o 
  -7  11   6        1.18        1.40      6.42 o 
  -6  11   6       33.05       31.98      7.29 o 
  -5  11   6       31.77       38.04      7.54 o 
  -4  11   6       93.86       89.48      9.62 o 
  -3  11   6       55.10       48.84      6.56 o 
  -2  11   6      208.73      217.38     24.72 o 
  -1  11   6       85.70       97.11     13.04 o 
   0  11   6       55.76       58.12      5.59 o 
   1  11   6        9.83        8.82      3.09 o 
   2  11   6      201.15      198.69     25.72 o 
   3  11   6       89.66      123.40     21.47 o 
  -6  12   6       19.67       20.21      6.64 o 
  -5  12   6        4.13        3.64      3.98 o 
  -4  12   6      136.42      143.99     11.42 o 
  -3  12   6       73.01       57.76     21.41 o 
  -2  12   6      235.94      240.72     21.61 o 
  -1  12   6      228.11      208.36     13.73 o 
   0  12   6       14.95        7.94      3.06 o 
   1  12   6        0.39        0.65      2.18 o 
   2  12   6      192.73      170.93      9.82 o 
   3  12   6       12.05       15.04      3.92 o 
  -6  13   6       40.40       38.12      8.03 o 
  -5  13   6       96.77      101.61     11.01 o 
  -4  13   6        0.57        0.00      3.58 o 
  -3  13   6        1.43       -3.44      3.27 o 
  -2  13   6       33.19       28.76      6.87 o 
  -1  13   6       37.64       35.60      7.40 o 
   0  13   6      188.77      168.66     10.90 o 
   1  13   6       95.72       88.02     10.74 o 
   2  13   6        4.13        9.82      4.45 o 
  -5  14   6       60.79       63.43      9.31 o 
  -4  14   6        2.61        0.78      5.45 o 
  -3  14   6       45.40       42.44      7.81 o 
  -2  14   6        8.32        8.16      4.81 o 
  -1  14   6        4.38        2.17      2.49 o 
   0  14   6       48.72       42.89      6.44 o 
   1  14   6      111.79      107.70      7.98 o 
   2  14   6       29.19       23.93      6.12 o 
  -4  15   6        0.17       -1.95      6.23 o 
  -3  15   6        8.62        9.95      5.36 o 
  -2  15   6        9.62        7.01      4.96 o 
  -1  15   6      104.46      129.26     18.30 o 
   0  15   6       19.06       19.63      4.90 o 
   1  15   6       64.27       67.71      7.03 o 
  -2  16   6      103.07       95.04     20.63 o 
  -1  16   6       72.68       60.92     10.32 o 
  -7   0   7       14.96        8.18      5.84 o 
  -5   0   7      213.38      236.03     57.81 o 
  -3   0   7      396.60      523.25     28.42 o 
  -1   0   7      726.78      821.47     35.04 o 
   1   0   7      171.65      156.12     15.96 o 
   3   0   7      688.98      699.09    114.27 o 
  -8   1   7       11.16        7.90      4.66 o 
  -7   1   7      113.01      106.71     10.53 o 
  -6   1   7       35.66       21.04      6.62 o 
  -5   1   7      130.43      140.39     19.39 o 
  -4   1   7        9.91       10.21      3.54 o 
  -3   1   7       51.50       68.05      8.39 o 
  -2   1   7       26.09       29.70      6.15 o 
  -1   1   7       75.53       95.55      9.62 o 
   0   1   7       54.90       51.69     10.51 o 
   1   1   7      651.63      543.43     19.82 o 
   2   1   7      576.62      615.02     52.65 o 
   3   1   7       93.13      102.66     13.94 o 
   4   1   7       62.81       70.13      9.53 o 
  -8   2   7       19.06       11.26      5.09 o 
  -7   2   7       19.73       17.90      5.70 o 
  -6   2   7       22.84       15.50      4.29 o 
  -5   2   7        0.06        2.49      2.96 o 
  -4   2   7       41.63       49.75      6.11 o 
  -3   2   7        0.48        0.57      2.62 o 
  -2   2   7       53.31       74.16     10.51 o 
  -1   2   7      304.13      332.66     16.38 o 
   0   2   7       10.56       14.14      5.36 o 
   1   2   7      284.27      247.66     13.90 o 
   2   2   7      159.78      202.90     17.31 o 
   3   2   7       88.07       82.00     10.23 o 
   4   2   7      111.33      136.78     21.53 o 
  -8   3   7       17.52       10.66      5.21 o 
  -7   3   7      168.28      151.67     11.96 o 
  -6   3   7       10.01        9.95      3.74 o 
  -5   3   7      186.13      237.10     30.65 o 
  -4   3   7      104.02      124.02      9.32 o 
  -3   3   7      414.15      490.46     27.14 o 
  -2   3   7       37.50       35.67      9.76 o 
  -1   3   7      933.35      995.85     20.88 o 
   0   3   7      195.10      199.31     12.66 o 
   1   3   7       68.95       56.34      7.71 o 
   2   3   7      188.12      199.61     19.50 o 
   3   3   7      193.34      205.22     25.51 o 
   4   3   7      252.02      277.04     40.69 o 
  -8   4   7        2.74        0.70      4.10 o 
  -7   4   7       30.66       32.84      7.02 o 
  -6   4   7        7.61       11.17      5.42 o 
  -5   4   7      129.59      153.02     17.43 o 
  -4   4   7        2.30        4.97      3.19 o 
  -3   4   7      795.94      919.69     49.07 o 
  -2   4   7        0.11       -0.73      2.37 o 
  -1   4   7      413.08      500.95     45.94 o 
   0   4   7       12.09        9.63      4.76 o 
   1   4   7      101.10      115.69     10.14 o 
   2   4   7       71.13       81.02     10.79 o 
   3   4   7       55.00       60.16      7.42 o 
   4   4   7       58.00       74.03     11.73 o 
  -8   5   7       37.21       41.95     10.90 o 
  -7   5   7        9.22        9.14      4.48 o 
  -6   5   7        1.41        4.09      4.26 o 
  -5   5   7        0.01        1.08      3.82 o 
  -4   5   7      327.74      410.30     28.99 o 
  -3   5   7       44.75       60.91      6.86 o 
  -2   5   7      512.84      520.80     16.02 o 
  -1   5   7      310.13      347.22     16.73 o 
   0   5   7      678.50      696.27     37.57 o 
   1   5   7       48.96       48.60      7.54 o 
   2   5   7       59.55       67.51      6.01 o 
   3   5   7      162.35      155.00     25.12 o 
   4   5   7       19.09       20.81      4.27 o 
  -8   6   7        8.66       13.29      5.60 o 
  -7   6   7        1.53        3.11      6.23 o 
  -6   6   7       16.97       18.43      6.04 o 
  -5   6   7        0.04        1.89      4.10 o 
  -4   6   7      143.86      156.45     13.66 o 
  -3   6   7       98.03      115.77      8.68 o 
  -2   6   7       50.90       45.19      7.84 o 
  -1   6   7        3.51        5.54      4.66 o 
   0   6   7     1060.27     1034.42     64.04 o 
   1   6   7      530.71      446.92     18.62 o 
   2   6   7       37.97       42.28      7.34 o 
   3   6   7       64.88       56.69      8.68 o 
   4   6   7      238.02      265.52     76.89 o 
  -7   7   7       61.74       36.99     11.68 o 
  -6   7   7        2.82        2.46      4.26 o 
  -5   7   7      218.44      267.36     31.92 o 
  -4   7   7        1.65        4.76      3.43 o 
  -3   7   7        9.72        6.23      3.58 o 
  -2   7   7       17.75       18.13      5.84 o 
  -1   7   7      916.87      988.84     88.57 o 
   0   7   7       83.00       67.63      8.92 o 
   1   7   7       16.96       13.35      3.36 o 
   2   7   7       74.38       70.86      7.36 o 
   3   7   7      718.13      736.43    196.02 o 
   4   7   7      149.07      145.54     44.77 o 
  -7   8   7       89.23       99.28     16.74 o 
  -6   8   7       87.21      108.47     13.63 o 
  -5   8   7      141.65      170.92     14.21 o 
  -4   8   7      192.95      226.96     11.68 o 
  -3   8   7      440.80      449.13     82.81 o 
  -2   8   7      193.20      218.61     18.30 o 
  -1   8   7      753.03      766.87     56.65 o 
   0   8   7      191.96      180.79     19.66 o 
   1   8   7      187.27      181.09     10.72 o 
   2   8   7       69.33       61.57      5.24 o 
   3   8   7      101.40      104.89     15.55 o 
  -7   9   7       33.77       29.98     11.68 o 
  -6   9   7        0.90        2.58      4.49 o 
  -5   9   7       13.15       11.87      5.60 o 
  -4   9   7      290.89      330.50     13.85 o 
  -3   9   7       15.29       14.58      5.32 o 
  -2   9   7       33.34       36.95      7.69 o 
  -1   9   7        6.88        5.03      4.54 o 
   0   9   7        1.54        1.52      3.98 o 
   1   9   7       62.74       56.10      5.81 o 
   2   9   7      188.39      194.52     19.80 o 
   3   9   7      115.03      131.98     23.95 o 
  -6  10   7       31.36       27.25      7.43 o 
  -5  10   7       72.47       68.19      9.62 o 
  -4  10   7        6.24        3.33      3.29 o 
  -3  10   7       19.48       13.78      5.64 o 
  -2  10   7      261.58      244.83     15.23 o 
  -1  10   7        3.94        2.26      4.21 o 
   0  10   7       70.86       73.17      9.62 o 
   1  10   7      196.41      151.35      9.66 o 
   2  10   7       16.00       10.26      3.57 o 
   3  10   7       76.18       80.77     10.87 o 
  -6  11   7       23.17       21.38      7.02 o 
  -5  11   7      182.53      204.95     14.45 o 
  -4  11   7       90.76       88.95     10.25 o 
  -3  11   7      281.11      291.81     43.80 o 
  -2  11   7       62.56       52.01      8.64 o 
  -1  11   7      449.53      431.81     37.38 o 
   0  11   7        7.88       10.56      3.51 o 
   1  11   7       21.58       21.59      5.19 o 
   2  11   7        0.31        0.36      2.71 o 
  -5  12   7        1.51        4.27      4.54 o 
  -4  12   7       12.85       14.79      8.57 o 
  -3  12   7        8.49        4.15      4.39 o 
  -2  12   7        6.12        5.68      4.67 o 
  -1  12   7      241.20      230.01     30.17 o 
   0  12   7        1.77        4.18      2.63 o 
   1  12   7      126.59      108.02      7.97 o 
   2  12   7       66.64       66.03      8.49 o 
  -5  13   7       27.53       22.37      7.02 o 
  -4  13   7        8.27       10.12      7.79 o 
  -3  13   7        0.44        0.01      3.82 o 
  -2  13   7       27.45       20.24      6.71 o 
  -1  13   7        0.50        7.72      5.09 o 
   0  13   7        5.74        8.65      3.61 o 
   1  13   7       42.97       39.07      5.82 o 
  -4  14   7        1.00       -1.56      6.62 o 
  -3  14   7        0.60       -1.52      4.38 o 
  -2  14   7       76.14       76.63     25.70 o 
  -1  14   7       12.17       15.39      7.20 o 
   0  14   7        1.15        0.99      2.86 o 
  -8   0   8       43.79       53.73     12.85 o 
  -6   0   8       41.61       33.48      9.73 o 
  -4   0   8      645.70      766.58     36.99 o 
  -2   0   8       81.03       94.99     14.79 o 
   0   0   8     3913.35     3651.07     77.48 o 
   2   0   8      136.09      170.59     37.18 o 
  -8   1   8        1.27        0.84      4.21 o 
  -7   1   8        0.21        0.15      3.55 o 
  -6   1   8        8.36        9.31      3.82 o 
  -5   1   8       93.15       95.33     11.91 o 
  -4   1   8       10.25        9.57      3.95 o 
  -3   1   8        2.24        2.48      3.98 o 
  -2   1   8      409.17      426.63     25.50 o 
  -1   1   8        4.89        6.05      4.54 o 
   0   1   8      485.13      480.64     21.80 o 
   1   1   8       38.55       41.45      7.37 o 
   2   1   8       96.52      101.98     11.97 o 
   3   1   8       28.19       26.17      4.18 o 
  -8   2   8        4.88        5.45      4.81 o 
  -7   2   8       30.33       24.49      6.59 o 
  -6   2   8       34.86       29.34      8.41 o 
  -5   2   8       13.10        9.48      4.09 o 
  -4   2   8        4.25       10.38      4.17 o 
  -3   2   8       24.71       18.94      4.80 o 
  -2   2   8       26.89       29.18      7.02 o 
  -1   2   8        7.47        1.61      3.82 o 
   0   2   8      371.79      358.71     17.89 o 
   1   2   8      136.16      120.60     12.07 o 
   2   2   8        7.42        8.22      2.73 o 
   3   2   8       45.03       48.42      6.41 o 
  -8   3   8        0.92        3.29      4.21 o 
  -7   3   8        0.01        3.43      4.21 o 
  -6   3   8       70.25       62.08      7.10 o 
  -5   3   8       18.62       24.99      5.32 o 
  -4   3   8      412.86      441.07     42.95 o 
  -3   3   8        1.99        1.57      3.10 o 
  -2   3   8      389.48      419.86     19.68 o 
  -1   3   8      150.78      140.98     11.95 o 
   0   3   8      468.01      482.54     26.86 o 
   1   3   8        2.96       -1.40      3.82 o 
   2   3   8      524.67      491.70     70.47 o 
   3   3   8        1.00        2.94      3.02 o 
  -7   4   8        7.87        2.68      3.82 o 
  -6   4   8        1.40        0.17      3.98 o 
  -5   4   8       34.98       34.85      6.09 o 
  -4   4   8      234.10      301.90     24.83 o 
  -3   4   8        1.00        1.99      3.42 o 
  -2   4   8       28.37       30.41      7.42 o 
  -1   4   8      767.55      774.03     64.04 o 
   0   4   8      691.70      647.26     33.48 o 
   1   4   8        0.21        2.09      4.02 o 
   2   4   8      572.30      570.16     82.54 o 
   3   4   8      101.87      109.65     15.28 o 
  -7   5   8       26.47       23.83      6.59 o 
  -6   5   8       14.66       19.33      8.57 o 
  -5   5   8       15.89       14.40      4.81 o 
  -4   5   8        3.93        2.02      3.56 o 
  -3   5   8       81.05       79.35      7.99 o 
  -2   5   8      249.94      237.74     23.16 o 
  -1   5   8       73.93       54.33      8.81 o 
   0   5   8       71.47       62.21      9.19 o 
   1   5   8      235.49      189.21     19.86 o 
   2   5   8       15.93       16.28      4.12 o 
   3   5   8      113.85      143.73     18.34 o 
  -7   6   8        2.12        1.17      6.62 o 
  -6   6   8        7.06        6.03      5.09 o 
  -5   6   8      110.35      119.53     12.11 o 
  -4   6   8       28.22       25.79      5.81 o 
  -3   6   8       14.85       12.72      4.60 o 
  -2   6   8       98.62       84.86     10.60 o 
  -1   6   8        5.91        4.60      4.66 o 
   0   6   8        1.39        2.51      4.54 o 
   1   6   8       18.03        4.82      4.81 o 
   2   6   8        6.67        2.14      4.40 o 
   3   6   8      172.72      176.19     51.78 o 
  -7   7   8        9.38        6.62      8.18 o 
  -6   7   8       81.49       81.77     13.24 o 
  -5   7   8        2.58        7.75      5.21 o 
  -4   7   8      287.38      301.62     14.05 o 
  -3   7   8      178.48      216.26     19.66 o 
  -2   7   8      380.56      425.41     20.32 o 
  -1   7   8      189.68      184.52     13.85 o 
   0   7   8      264.91      243.03     15.39 o 
   1   7   8      159.25      134.64     12.03 o 
   2   7   8      119.35       90.39     10.14 o 
  -6   8   8        5.36        8.28      5.21 o 
  -5   8   8       40.72       43.81      8.67 o 
  -4   8   8      109.85      110.95      9.58 o 
  -3   8   8       42.12       43.95      8.52 o 
  -2   8   8      328.19      301.26     19.86 o 
  -1   8   8      310.90      307.07     17.47 o 
   0   8   8      370.87      334.37     17.89 o 
   1   8   8        8.72        8.58      5.64 o 
   2   8   8      357.21      297.75     12.36 o 
  -6   9   8        5.41        5.83      5.64 o 
  -5   9   8        0.15       -3.52      3.98 o 
  -4   9   8       56.10       52.06      8.81 o 
  -3   9   8       44.80       53.96      9.19 o 
  -2   9   8      178.69      171.15     13.88 o 
  -1   9   8       13.72       11.49      5.51 o 
   0   9   8       27.43       24.85      6.98 o 
   1   9   8      124.86      113.03     11.92 o 
   2   9   8      173.56      144.03      9.27 o 
  -6  10   8       10.06       15.31      6.54 o 
  -5  10   8       32.74       33.24      8.20 o 
  -4  10   8        9.30        5.06      4.96 o 
  -3  10   8       34.59       37.38      8.25 o 
  -2  10   8      239.17      196.76     18.69 o 
  -1  10   8        3.45        5.88      5.21 o 
   0  10   8      184.81      169.54     13.73 o 
   1  10   8       12.08        7.70      5.70 o 
  -5  11   8        8.28       14.79      9.34 o 
  -4  11   8      167.02      149.63     26.67 o 
  -3  11   8      175.92      165.85     13.73 o 
  -2  11   8      146.84      149.60     18.69 o 
  -1  11   8       19.25       16.57      9.34 o 
   0  11   8       18.63       17.12      6.74 o 
   1  11   8      181.58      151.53     13.46 o 
  -4  12   8      173.65      183.76     21.02 o 
  -3  12   8       13.38       21.99      7.20 o 
  -2  12   8       23.52       20.01      7.40 o 
  -1  12   8      144.61      142.92     13.85 o 
   0  12   8      182.42      147.56     13.97 o 
  -3  13   8       21.73       20.24      7.02 o 
  -2  13   8        7.00       12.22      6.17 o 
  -7   0   9       12.34       16.74      8.95 o 
  -5   0   9        5.64        3.13      4.38 o 
  -3   0   9      853.58      916.86     43.21 o 
  -1   0   9       23.11       13.63      8.95 o 
   1   0   9      450.83      377.64     26.86 o 
  -7   1   9        0.93        1.95      4.26 o 
  -6   1   9       16.67        7.67      4.01 o 
  -5   1   9      161.19      182.02     19.67 o 
  -4   1   9      128.81      132.48     10.17 o 
  -3   1   9       28.57       25.67      7.37 o 
  -2   1   9      233.99      244.67     16.36 o 
  -1   1   9       79.05       67.37     10.05 o 
   0   1   9       48.49       37.18      8.12 o 
   1   1   9        6.97        9.99      5.49 o 
   2   1   9        0.08        0.57      4.49 o 
  -7   2   9        0.34        5.47      4.58 o 
  -6   2   9       99.47       82.73      8.33 o 
  -5   2   9       13.47        9.89      4.63 o 
  -4   2   9       34.42       40.20     10.21 o 
  -3   2   9      125.45      117.71     16.76 o 
  -2   2   9      924.98     1003.06     36.01 o 
  -1   2   9       79.36       71.73     13.04 o 
   0   2   9       36.56       33.16      8.09 o 
   1   2   9       76.31       58.89     12.46 o 
   2   2   9        1.68       -2.73      4.13 o 
  -7   3   9        3.24        5.17      4.93 o 
  -6   3   9       35.00       24.65      5.47 o 
  -5   3   9      245.65      258.31     22.07 o 
  -4   3   9        3.08        1.72      3.81 o 
  -3   3   9        0.16        1.92      3.78 o 
  -2   3   9        0.06        1.72      3.95 o 
  -1   3   9      152.56      126.99     12.78 o 
   0   3   9       18.39       13.46      6.19 o 
   1   3   9       30.66       39.10      8.25 o 
   2   3   9      102.42       76.09      9.91 o 
  -7   4   9        6.17        5.76      5.24 o 
  -6   4   9       92.82       79.42     16.35 o 
  -5   4   9        6.89        7.75      4.39 o 
  -4   4   9       44.62       41.88      6.92 o 
  -3   4   9      731.01      757.47     28.21 o 
  -2   4   9       70.87       63.36     10.32 o 
  -1   4   9       30.81       31.33      8.09 o 
   0   4   9        4.23        5.80      5.04 o 
   1   4   9      144.44      110.60     11.80 o 
   2   4   9        1.01        2.14      4.96 o 
  -6   5   9        4.27        4.40      5.49 o 
  -5   5   9        5.97       10.02      4.60 o 
  -4   5   9       13.81       15.03      5.45 o 
  -3   5   9      193.57      183.96     18.30 o 
  -2   5   9       82.05       75.05     10.57 o 
  -1   5   9        4.84        1.60      4.58 o 
   0   5   9      157.13      129.34     12.66 o 
   1   5   9      131.10       98.26     11.25 o 
   2   5   9        1.58        1.51      4.81 o 
  -6   6   9        6.14        3.33      5.42 o 
  -5   6   9        4.51        1.19      4.81 o 
  -4   6   9       10.54       10.16      5.07 o 
  -3   6   9       44.37       27.02      7.67 o 
  -2   6   9        1.87        7.93      5.88 o 
  -1   6   9       20.56       17.40      7.79 o 
   0   6   9       16.91       14.52      6.43 o 
   1   6   9       31.91       30.23      7.97 o 
  -6   7   9        8.36        6.29      5.91 o 
  -5   7   9       61.13       77.99     11.15 o 
  -4   7   9        5.89        3.36      4.81 o 
  -3   7   9        9.26       12.17      6.04 o 
  -2   7   9      110.88       94.96     11.84 o 
  -1   7   9      173.68      164.38     14.31 o 
   0   7   9       10.94        8.27      5.88 o 
   1   7   9      339.04      245.43     16.51 o 
  -5   8   9       14.77       24.33      7.71 o 
  -4   8   9      120.02      127.61     13.33 o 
  -3   8   9      417.26      445.98     44.77 o 
  -2   8   9        0.05       -1.88      4.66 o 
  -1   8   9        9.14       11.29      6.06 o 
   0   8   9       13.86       17.05      6.87 o 
  -5   9   9        0.00        3.89      7.79 o 
  -4   9   9      104.97       99.38     16.35 o 
  -3   9   9       29.03       25.05      7.86 o 
  -2   9   9       11.90       13.20      6.43 o 
  -1   9   9        0.03        1.17      4.68 o 
   0   9   9       23.85       26.77      7.97 o 
  -4  10   9       48.64       48.56      9.75 o 
  -3  10   9       38.42       42.67      9.36 o 
  -2  10   9        3.68        3.06      5.36 o 
  -1  10   9       38.97       46.15      9.62 o 
  -6   0  10       11.62        8.57      8.18 o 
  -4   0  10       61.71       48.95      9.06 o 
  -2   0  10      753.48      647.83     38.93 o 
   0   0  10       22.26       18.69     11.29 o 
  -6   1  10        1.14       -1.33      3.67 o 
  -5   1  10       87.84       84.10      7.79 o 
  -4   1  10        0.73        0.26      3.61 o 
  -3   1  10      139.22      132.06     13.76 o 
  -2   1  10       16.11       13.63      8.95 o 
  -1   1  10      245.38      194.61     15.96 o 
   0   1  10       73.64       64.99     10.73 o 
  -6   2  10        7.02        1.51      3.95 o 
  -5   2  10      140.14      161.29     12.36 o 
  -4   2  10        5.37        2.68      4.05 o 
  -3   2  10        8.76       11.25      6.04 o 
  -2   2  10       54.07       43.59      8.97 o 
  -1   2  10      141.70      125.49     13.61 o 
   0   2  10       11.64        4.02      5.60 o 
  -6   3  10        0.11        0.03      3.72 o 
  -5   3  10       15.18       14.58      5.49 o 
  -4   3  10       18.58       15.11      5.39 o 
  -3   3  10       56.40       50.93     10.09 o 
  -2   3  10       17.79       16.13      6.45 o 
  -1   3  10       11.10        8.03      6.04 o 
   0   3  10      335.09      277.83     19.08 o 
  -5   4  10        3.90        3.05      4.39 o 
  -4   4  10       94.16       96.93     12.52 o 
  -3   4  10       12.42       11.26      6.34 o 
  -2   4  10       53.45       31.38      8.04 o 
  -1   4  10       32.28       22.55      7.84 o 
   0   4  10        7.65       -1.57      5.64 o 
  -5   5  10       40.18       47.62      8.07 o 
  -4   5  10        2.80       -2.05      5.04 o 
  -3   5  10       28.93       16.54      6.87 o 
  -2   5  10        6.06        0.78      5.23 o 
  -1   5  10        2.61        3.67      5.64 o 
   0   5  10       22.67       18.30      7.71 o 
  -4   6  10       33.02       44.86      9.98 o 
  -3   6  10        0.47        5.36      5.32 o 
  -2   6  10        1.51        1.84      6.04 o 
  -1   6  10      144.08      119.59     14.21 o 
  -4   7  10      130.81      128.36     15.38 o 
  -3   7  10       16.70       10.06      6.74 o 
  -2   7  10        0.43        0.09      5.88 o 
                                                 
